# Supplementary material for: Anti-breast Cancer Enhancement of a Polysaccharide From Spore of Ganoderma lucidum With Paclitaxel: Suppression on Tumor Metabolism With Gut Microbiota Reshaping
Source: Front Microbiol. 2018 Dec 17;9:3099. doi: 10.3389/fmicb.2018.03099 (PMC6304348; doi:10.3389/fmicb.2018.03099)
Supplement: Supplementary file 3 [file Table_3.xlsx]

## Sheet: AllMet
Supplementary Table S3: Raw data for metabolomics.
Class	Name	HMDBID	KeggID	Pathway	M1	M2	M3	M4	M5	M6	M7	M8	M10	P1	P2	P3	P4	P5	P7	P8	P9	P10	SPL1	SPL3	SPL4	SPL5	SPL6	SPL7	SPL8	SPL9	SPL10	SPH1	SPH3	SPH4	SPH5	SPH6	SPH7	SPH8	SPH9	SPH10
Alcohols	2-Hydroxypyridine	HMDB13751	C02502	NA	1000	1140	1245	500	1566	685	1040	937	567	1080	622	1051	1197	1359	901	851	207	816	1177	1498	1896	1776	229	310	947	1362	1302	549	704	576	1095	485	183	284	763	2020
Alcohols	Glycerol	HMDB00131	C00116	Galactose Metabolism,Glycerolipid Metabolism	8773	11885	5667	6648	7640	13925	4321	6025	9674	9157	5527	6085	35438	28118	6594	4521	3419	6085	6173	3889	22793	5712	8621	6434	9897	5019	1080	402	16698	16257	48966	748	6986	12718	3845	6849
Alcohols	Myoinositol	HMDB00211	C00137	Galactose Metabolism,Inositol Metabolism,Inositol Phosphate Metabolism,Phosphatidylinositol Phosphate Metabolism	15072	1204	13203	3805	14579	9018	7109	8452	5576	14977	10933	7626	6739	9173	6389	4174	5222	5724	10424	8926	12418	8291	13143	10783	9895	3463	5395	14798	17762	9707	10251	13141	4484	10474	5526	3671
Alkylamines	Hydroxylamine	HMDB03338	C00192	NA	1159	1396	1928	8668	1706	3816	3651	1084	1313	1741	2509	568	1301	898	3166	2865	2046	1663	4278	1174	4179	637	4329	4307	2425	241	1265	3432	5866	6718	2443	3216	4696	6898	2151	201
Alkylamines	Ethanolamine	HMDB00149	C00189	Phospholipid Biosynthesis	2272	3904	4044	1399	1942	2815	1737	1642	1816	1965	1827	2390	1430	1847	1853	1664	1716	1664	2144	1941	1812	2294	1585	1387	2170	2388	1385	1401	2998	1240	2160	1056	1625	1900	2030	2159
Alkylamines	Putrescine	HMDB01414	C00134	Methionine Metabolism,Spermidine and Spermine Biosynthesis	4149	8642	2507	6248	5785	5339	5068	4360	5041	1020	4633	2634	6491	860	4712	5212	7483	4292	4206	4076	4654	7086	7336	4816	1552	4589	8381	2956	5318	5309	3456	5956	3440	5769	4967	1838
Alkylamines	Spermidine	HMDB01257	C00315	Methionine Metabolism,Spermidine and Spermine Biosynthesis	2415	4275	3705	17767	14440	8155	9320	5057	2836	3979	7582	6830	8284	8805	16399	17692	5979	4655	6484	14128	19744	9492	7884	3546	7677	12507	3446	1162	5303	14829	7793	779	16082	15377	4307	1961
Alkylamines	Ratio of Ethanolamine/O-Phosphoethanolamine	HMDB00149/HMDB00224	C00189/C00346	Phospholipid Biosynthesis; Sphingolipid Metabolism	0.470588	0.481084	0.470835	0.166945	0.0889601	0.288156	0.100515	0.174347	0.0917357	0.330752	0.122445	0.165524	0.107486	0.185554	0.109912	0.142016	0.326422	0.132463	0.314047	0.190649	0.141176	0.249456	0.403719	0.150941	0.153487	0.212512	0.119768	0.318771	0.170177	0.125227	0.249221	0.116312	0.0810474	0.152979	0.203631	0.112354
Alkylamines	Ratio of Spermidine/Putrescine	HMDB01257/HMDB01414	C00315/C00134	Methionine Metabolism,Spermidine and Spermine Biosynthesis	0.582068	0.494677	1.47786	2.84363	2.49611	1.52744	1.83899	1.15986	0.562587	3.90098	1.63652	2.59301	1.27623	10.2384	3.48026	3.39447	0.799011	1.08458	1.54161	3.46614	4.24237	1.33954	1.0747	0.736296	4.94652	2.72543	0.411168	0.393099	0.997179	2.79318	2.25492	0.130792	4.675	2.66545	0.867123	1.06692
Amino Acid	Dimethylglycine	HMDB00092	C01026	Betaine Metabolism,Glycine and Serine Metabolism,Methionine Metabolism	7769	11728	15563	13047	11252	12573	15015	11331	9676	15829	15019	11876	13342	14394	15278	15729	12079	12310	15754	12448	13120	21799	17249	20123	15214	13071	9097	8470	16141	16718	14607	9790	12843	17126	12636	8324
Amino Acid	L-Alanine	HMDB00161	C00041	Alanine Metabolism,Glucose-Alanine Cycle,Glycine and Serine Metabolism,Selenoamino Acid Metabolism,Transcription/Translation,Urea Cycle	281207	128044	28796	102194	67150	51841	25026	79661	109715	96322	255294	211595	105139	16303	81668	24990	65776	828	90696	25471	107838	119257	23235	43482	25104	45689	89254	276899	68955	11601	120905	75729	59710	85463	12116	102630
Amino Acid	2-Hydroxybutyric acid	HMDB00008	C05984	NA	375	484	399	291	548	373	178	329	311	388	269	317	550	322	266	342	314	344	496	299	298	333	238	401	380	301	517	300	272	422	403	450	321	527	370	215
Amino Acid	Sarcosine	HMDB00271	C00213	Glycine and Serine Metabolism	50	85	64	47	82	85	62	42	65	66	54	47	102	73	104	124	57	65	78	91	67	110	67	107	127	83	57	39	60	103	130	62	53	104	89	37
Amino Acid	L-Norleucine	HMDB01645	C01933	NA	6756	11235	7715	4692	8080	7877	17683	9674	15443	8718	5504	6627	8247	9357	13469	18120	13966	23318	5121	8209	8379	34413	13871	16823	22051	15384	19587	21483	7778	8734	12582	18146	7463	14164	18470	10321
Amino Acid	L-Alpha-aminobutyric acid	HMDB00452	C02356	NA	630	624	676	486	472	495	458	533	477	434	578	430	906	552	496	561	497	475	599	503	528	539	467	471	423	439	582	331	426	499	450	430	306	439	421	275
Amino Acid	L-Valine	HMDB00883	C00183	Propanoate Metabolism,Transcription/Translation,Valine, Leucine and Isoleucine Degradation	31568	29233	24432	34354	36453	38831	13016	22812	27597	46008	7812	39561	51386	40040	37250	50184	32572	13217	44261	44901	36455	41493	34755	27975	41006	39439	38338	36484	63210	23207	48875	35771	34527	29609	40503	35241
Amino Acid	Urea	HMDB00294	C00086	Arginine and Proline Metabolism,Urea Cycle	296	375	200	258	280	352	276	168	285	338	274	292	132	261	193	310	270	233	130	428	259	438	346	271	146	304	247	66	459	73	385	212	223	242	256	214
Amino Acid	L-Leucine	HMDB00687	C00123	Transcription/Translation,Valine, Leucine and Isoleucine Degradation	2257	17324	8702	7868	4906	11425	9607	6999	9966	2774	8259	10275	16598	14381	8787	3986	4783	5656	7599	17032	9311	9842	10167	8181	10412	8975	1462	3723	16077	3947	19048	2923	7061	7748	6803	9750
Amino Acid	L-Alloisoleucine	HMDB00557	NA	NA	5555	36022	11278	17544	3506	5547	6764	4366	4089	7022	3717	3472	25414	12505	3912	3497	4262	5565	16914	2468	26653	20178	3251	3051	4255	6890	2471	30009	2987	3523	5035	3129	19260	25792	3403	21516
Amino Acid	L-Isoleucine	HMDB00172	C00407	Transcription/Translation,Valine, Leucine and Isoleucine Degradation	4027	4469	4017	2012	3673	2713	1455	2126	4852	1159	2950	2960	4787	944	2027	1488	4746	4737	2437	3309	573	1900	2226	2805	1146	5093	3931	5177	1795	2258	3957	821	2126	1868	6821	3473
Amino Acid	L-Proline	HMDB00162	C00148	Arginine and Proline Metabolism,Transcription/Translation	45651	80691	31678	61964	80005	71327	64448	58894	64946	74600	61099	62761	52661	82123	66858	63003	57352	65590	8014	74443	69987	44092	63532	57947	73153	68169	10784	33080	86986	66220	88739	21814	48001	57329	44478	50700
Amino Acid	Glycine	HMDB00123	C00037	Alanine Metabolism,Ammonia Recycling,Bile Acid Biosynthesis,Carnitine Synthesis,Glutathione Metabolism,Glycine and Serine Metabolism,Methionine Metabolism,Porphyrin Metabolism	66549	66565	66117	66053	25828	46864	23457	40108	51359	52607	46423	37302	54068	38579	70538	53941	30745	78231	48191	30595	51921	43794	19389	71192	75823	68653	69160	32437	53835	44216	66882	51542	53959	48964	69910	66334
Amino Acid	L-Serine	HMDB00187	C00065	Ammonia Recycling,Glycine and Serine Metabolism,Homocysteine Degradation,Methionine Metabolism,Sphingolipid Metabolism	33189	22508	6091	9934	31337	30399	26313	21049	27372	32143	31108	30285	33488	31937	25750	16783	12502	30397	32891	32221	31817	32016	3993	23827	8023	29339	29763	34270	45583	27228	32854	23385	17000	22394	29627	11734
Amino Acid	Acetylglycine	HMDB00532	NA	NA	2278	1247	1995	1334	808	1927	1890	1417	1539	1750	1588	1861	2221	1214	1949	285	1088	1745	561	397	2042	2107	1998	1733	1893	1706	1800	2079	1142	1769	2060	1095	1510	1523	1803	1392
Amino Acid	3-Oxoalanine	HMDB11602	NA	NA	366	823	451	329	309	426	361	430	372	627	434	375	423	336	281	462	361	614	703	239	378	535	318	331	177	502	325	198	226	327	545	190	605	617	630	256
Amino Acid	L-Threonine	HMDB00167	C00188	Glycine and Serine Metabolism,Threonine and 2-Oxobutanoate Degradation,Transcription/Translation	19709	26058	14563	13832	27200	23651	27716	34073	36306	22842	16100	16729	20840	28467	41708	22583	37394	38095	18861	31086	25977	32765	43484	23807	31793	24206	29059	23984	26339	18862	30901	11519	28676	34795	42133	31067
Amino Acid	Methylcysteine	HMDB02108	NA	NA	123	142	108	54	93	112	118	113	54	159	110	132	115	142	83	94	96	187	178	57	101	111	77	96	150	99	87	166	69	113	147	61	38	77	163	61
Amino Acid	Beta-Alanine	HMDB00056	C00099	Aspartate Metabolism,Beta-Alanine Metabolism,Propanoate Metabolism,Pyrimidine Metabolism	4056	3860	2434	2296	2740	3072	3956	2891	2552	4863	2604	2285	2674	3207	2536	3099	2318	3780	5030	2412	2778	3681	3486	3573	3815	3236	2580	4289	2472	3464	3026	2361	2166	2938	3620	2843
Amino Acid	L-Homoserine	HMDB00719	C00263	Methionine Metabolism	73	109	90	44	66	93	69	101	77	63	63	67	98	63	83	96	90	76	89	71	66	97	103	82	61	90	93	43	95	66	93	74	71	94	96	48
Amino Acid	L-Methionine	HMDB00696	C00073	Betaine Metabolism,Glycine and Serine Metabolism,Methionine Metabolism,Spermidine and Spermine Biosynthesis,Transcription/Translation	14698	37468	12423	15153	21926	22942	27667	15837	18928	18686	13480	16100	36178	17926	22785	26148	20752	28069	25149	24483	14906	24373	23072	24205	30362	23682	22417	26212	16056	18551	23010	16554	11393	16402	27043	11942
Amino Acid	L-Aspartic acid	HMDB00191	C00049	Ammonia Recycling,Arginine and Proline Metabolism,Aspartate Metabolism,Beta-Alanine Metabolism,Malate-Aspartate Shuttle,Transcription/Translation,Urea Cycle	28193	13464	28134	38400	13168	50389	36705	3972	17819	32918	13079	23523	14023	39106	33063	15731	31287	17789	4420	63965	63530	41781	26833	30508	14410	25842	27513	17575	37247	3891	55704	20790	22044	40276	13240	27680
Amino Acid	Pyroglutamic acid	HMDB00267	C01879	Glutathione Metabolism	11886	41813	52236	33415	105031	45220	112465	127729	135197	69884	73016	65734	44644	96205	109415	92930	94046	59845	16239	16588	36625	108081	74384	36526	186990	105137	72728	55774	53959	35553	113651	72000	44241	128267	28914	158491
Amino Acid	L-Cysteine	HMDB00574	NA	Cysteine Metabolism,Glutathione Metabolism,Glycine and Serine Metabolism,Methionine Metabolism,Pantothenate and CoA Biosynthesis,Taurine and Hypotaurine Metabolism,Transcription/Translation	8164	15684	6279	12505	13524	11820	7567	7135	4553	12636	9883	17321	9932	12953	11157	13780	11346	14820	19688	10917	10368	8733	11780	11703	15022	10434	4836	16999	3850	12022	19383	8620	6843	9910	11808	8648
Amino Acid	Creatinine	HMDB00562	C00791	NA	24322	28339	16329	15229	22108	22090	21257	23230	18252	11185	17883	20115	29573	13947	27447	23185	23174	18381	22477	17128	17426	26631	40784	16117	21551	18367	16729	14389	14139	12395	23051	18663	18481	20992	19254	18911
Amino Acid	D-2-Hydroxyglutaric acid	HMDB00606	C01087	NA	179	428	290	421	382	384	349	303	355	272	452	258	407	225	370	338	358	314	473	355	245	410	410	362	332	375	292	400	343	387	418	483	332	528	395	118
Amino Acid	L-Arginine	HMDB00517	C00062	Arginine and Proline Metabolism,Glycine and Serine Metabolism,Transcription/Translation,Urea Cycle	1659	3123	1991	2107	2056	2544	4315	1643	2499	2527	1492	653	2918	1843	2555	3684	2178	4164	2702	2914	2560	3159	2937	4124	3885	2715	2930	7387	1805	3562	2612	5051	1087	2348	4249	1209
Amino Acid	L-Glutamic acid	HMDB00148	C00025	Alanine Metabolism,Amino Sugar Metabolism,Ammonia Recycling,Arginine and Proline Metabolism,Cysteine Metabolism,Folate Metabolism,Glucose-Alanine Cycle,Glutamate Metabolism,Glutathione Metabolism,Glycine and Serine Metabolism,Histidine Metabolism,Malate-Aspartate Shuttle,Transcription/Translation,Urea Cycle	52938	87737	50223	16473	5576	24116	15147	13179	31425	103653	74164	104485	14253	34965	22723	21507	36459	28946	27868	4099	27845	31231	13949	23577	9134	26613	25906	55124	34623	20011	33910	10969	24249	4798	29059	33215
Amino Acid	L-Phenylalanine	HMDB00159	C00079	Phenylalanine and Tyrosine Metabolism,Transcription/Translation	23159	42687	19459	22032	33385	32904	36959	22462	28553	28394	18603	25959	41346	27378	31325	29536	32713	41841	33619	35648	25629	35866	30888	33924	31890	35586	34946	37945	26843	29769	38493	30928	17886	26315	43446	20242
Amino Acid	N-Acetyl-L-aspartic acid	HMDB00812	C01042	Aspartate Metabolism	94	186	134	143	119	126	127	121	111	107	163	106	154	116	116	145	154	143	116	211	165	207	108	134	55	131	244	152	114	128	117	204	111	170	152	58
Amino Acid	L-Asparagine	HMDB00168	C00152	Ammonia Recycling,Aspartate Metabolism,Transcription/Translation	5370	11576	5414	9061	11825	6632	9254	5482	7708	7854	4576	4546	15358	10310	6856	10565	8509	8148	2994	8947	8478	12876	6353	7761	7785	4456	7959	8811	4870	11417	12577	9944	1615	6993	7098	1830
Amino Acid	Aminoadipic acid	HMDB00510	C00956	Lysine Degradation	278	495	406	295	495	385	351	425	616	283	408	269	723	343	377	477	644	702	339	423	538	527	380	521	354	549	879	260	258	382	426	589	262	493	646	289
Amino Acid	L-Glutamine	HMDB00641	C00064	Amino Sugar Metabolism,Ammonia Recycling,Glutamate Metabolism,Phenylacetate Metabolism,Purine Metabolism,Pyrimidine Metabolism,Transcription/Translation,Urea Cycle	18339	29818	27077	31719	49551	38370	41814	31715	18301	18486	19519	15268	59843	43066	36229	35766	21999	20586	16899	50459	51705	53043	30112	25299	43237	24319	25540	4691	18885	24443	51870	2537	21301	32968	26455	9062
Amino Acid	Ornithine	HMDB00214	C00077	Arginine and Proline Metabolism,Glycine and Serine Metabolism,Spermidine and Spermine Biosynthesis,Urea Cycle	62671	24191	64007	49634	37421	53215	23590	47868	52016	71977	59086	67214	44738	60591	50721	44268	54806	46494	44521	27487	57847	61813	54817	53460	11319	56391	55716	70170	87235	59037	40223	52068	37631	50884	41781	42962
Amino Acid	Citrulline	HMDB00904	C00327	Arginine and Proline Metabolism,Aspartate Metabolism,Urea Cycle	1312	362	1646	1313	1365	1345	1106	421	765	1912	1220	780	1885	1666	1012	973	800	802	1368	941	1710	1937	931	1066	1387	882	888	2285	1673	1722	380	854	454	147	809	475
Amino Acid	Methionine sulfoxide	HMDB02005	NA	Methionine Metabolism	314	700	583	713	983	683	525	622	528	617	505	473	941	1080	489	982	565	711	536	759	849	966	493	926	832	589	468	478	477	991	912	667	311	651	698	270
Amino Acid	L-Lysine	HMDB00182	C00047	Biotin Metabolism,Carnitine Synthesis,Lysine Degradation,Transcription/Translation	14267	10321	7742	4347	8156	7300	4333	5602	2874	2712	13234	7038	8670	6473	6875	4843	4294	4999	7982	6121	9997	2604	3955	4279	6518	8083	6886	12547	19620	7626	11084	4745	4450	6349	5496	7481
Amino Acid	L-Histidine	HMDB00177	C00135	Ammonia Recycling,Histidine Metabolism,Transcription/Translation	6502	17109	8344	9790	22888	18960	24009	11481	7477	12034	5693	5926	25328	24416	13028	22385	7573	15475	9097	17232	20032	22378	9836	20325	31518	8677	11339	10451	7047	20809	27204	5794	2516	9092	15946	2940
Amino Acid	L-Tyrosine	HMDB00158	C00082	Catecholamine Biosynthesis,Phenylalanine and Tyrosine Metabolism,Transcription/Translation,Tyrosine Metabolism	48893	11524	48316	48417	46362	42864	20639	31393	42919	44113	48482	46324	43616	18398	40204	29802	48065	12812	58502	53726	37347	48753	37684	27408	7170	29100	36939	25013	65692	7120	58082	5844	24334	34358	35193	28611
Amino Acid	5-Hydroxylysine	HMDB00450	C16741	NA	178	313	187	97	301	157	324	50	74	249	146	155	234	107	113	89	138	287	279	209	253	190	187	158	255	235	130	108	138	111	212	159	187	111	442	117
Amino Acid	3-Nitrotyrosine	HMDB01904	NA	NA	34	543	669	1424	182	602	863	1164	136	367	625	279	1081	1282	77	123	1177	1247	633	18	76	1159	153	61	1431	144	1486	547	105	1792	178	1463	120	1110	1358	109
Amino Acid	L-Cystine	HMDB00192	C00491	NA	125	143	123	130	265	187	252	132	57	317	64	178	142	713	87	150	71	370	251	123	270	226	115	252	724	112	48	1396	48	667	2632	116	63	179	286	215
Amino Acid	Ratio of Beta-Alanine/L-Aspartic acid	HMDB00056/HMDB00191	C00099/C00049	Aspartate Metabolism,Beta-Alanine Metabolism,Propanoate Metabolism,Pyrimidine Metabolism; Ammonia Recycling,Arginine and Proline Metabolism,Aspartate Metabolism,Beta-Alanine Metabolism,Malate-Aspartate Shuttle,Transcription/Translation,Urea Cycle	0.143865	0.28669	0.0865145	0.0597917	0.20808	0.0609657	0.107778	0.727845	0.143218	0.147731	0.199098	0.097139	0.190687	0.0820079	0.0767021	0.197	0.0740883	0.212491	1.13801	0.0377081	0.0437274	0.0881022	0.129915	0.117117	0.264747	0.125223	0.0937739	0.24404	0.0663678	0.89026	0.0543228	0.113564	0.098258	0.0729467	0.273414	0.10271
Amino Acid	Ratio of Sarcosine/Dimethylglycine	HMDB00271/HMDB00092	C00213/C01026	Betaine Metabolism,Glycine and Serine Metabolism,Methionine Metabolism; Glycine and Serine Metabolism	0.00643583	0.00724761	0.00411232	0.00360236	0.00728759	0.00676052	0.0041292	0.00370665	0.00671765	0.00416956	0.00359545	0.00395756	0.00764503	0.00507156	0.00680717	0.00788353	0.00471893	0.00528026	0.00495112	0.00731041	0.00510671	0.0050461	0.00388428	0.0053173	0.00834757	0.00634993	0.0062658	0.00460449	0.00371724	0.00616102	0.00889984	0.00633299	0.00412676	0.00607264	0.00704337	0.00444498
Amino Acid	Ratio of L-Serine/Glycine	HMDB00187/HMDB00123	C00065/C00037	Alanine Metabolism,Ammonia Recycling,Bile Acid Biosynthesis,Carnitine Synthesis,Glutathione Metabolism,Glycine and Serine Metabolism,Methionine Metabolism,Porphyrin Metabolism; Ammonia Recycling,Glycine and Serine Metabolism,Homocysteine Degradation,Methionine Metabolism,Sphingolipid Metabolism	0.498715	0.338136	0.0921246	0.150394	1.2133	0.648664	1.12175	0.524808	0.532954	0.611002	0.670099	0.811887	0.619368	0.827834	0.365051	0.311136	0.406635	0.388554	0.682513	1.05315	0.612796	0.731059	0.205942	0.334686	0.105812	0.427352	0.43035	1.05651	0.846717	0.615795	0.491223	0.453708	0.315054	0.457356	0.423788	0.176893
Amino Acid	Ratio of Glycine/L-Serine	HMDB00123/HMDB00187	C00037/C00065	Alanine Metabolism,Ammonia Recycling,Bile Acid Biosynthesis,Carnitine Synthesis,Glutathione Metabolism,Glycine and Serine Metabolism,Methionine Metabolism,Porphyrin Metabolism; Ammonia Recycling,Glycine and Serine Metabolism,Homocysteine Degradation,Methionine Metabolism,Sphingolipid Metabolism	2.00515	2.95739	10.8549	6.64918	0.824201	1.54163	0.89146	1.90546	1.87633	1.63665	1.49232	1.2317	1.61455	1.20797	2.73934	3.21403	2.45921	2.57364	1.46517	0.949536	1.63186	1.36788	4.85575	2.98787	9.4507	2.33999	2.32369	0.946513	1.18103	1.62392	2.03573	2.20406	3.17406	2.18648	2.35967	5.65314
Amino Acid	Ratio of Sarcosine/Glycine	HMDB00271/HMDB00123	C00213/C00037	Alanine Metabolism,Ammonia Recycling,Bile Acid Biosynthesis,Carnitine Synthesis,Glutathione Metabolism,Glycine and Serine Metabolism,Methionine Metabolism,Porphyrin Metabolism; Glycine and Serine Metabolism	0.000751326	0.00127695	0.000967981	0.00071155	0.00317485	0.00181376	0.00264313	0.00104717	0.0012656	0.00125459	0.00116322	0.00125999	0.00188651	0.00189222	0.00147438	0.00229881	0.00185396	0.000830873	0.00161856	0.00297434	0.00129042	0.00251176	0.00345557	0.00150298	0.00167495	0.00120898	0.000824176	0.00120233	0.00111452	0.00232947	0.00194372	0.0012029	0.000982227	0.00212401	0.00127307	0.000557783
Amino Acid	Ratio of L-Glutamic acid/Pyroglutamic acid	HMDB00148/HMDB00267	C00025/C01879	Alanine Metabolism,Amino Sugar Metabolism,Ammonia Recycling,Arginine and Proline Metabolism,Cysteine Metabolism,Folate Metabolism,Glucose-Alanine Cycle,Glutamate Metabolism,Glutathione Metabolism,Glycine and Serine Metabolism,Histidine Metabolism,Malate-Aspartate Shuttle,Transcription/Translation,Urea Cycle; Glutathione Metabolism	4.45381	2.09832	0.961463	0.492982	0.0530891	0.533304	0.134682	0.103179	0.232439	1.48322	1.01572	1.58951	0.319259	0.363443	0.207677	0.231432	0.387672	0.483683	1.71612	0.247106	0.760273	0.288959	0.187527	0.645485	0.0488475	0.253127	0.356204	0.988346	0.641654	0.56285	0.29837	0.152347	0.548111	0.0374063	1.00501	0.20957
Amino Acid	Ratio of Oxoglutaric acid/L-Glutamic acid	HMDB00208/HMDB00148	C00026/C00025	Alanine Metabolism,Amino Sugar Metabolism,Ammonia Recycling,Arginine and Proline Metabolism,Cysteine Metabolism,Folate Metabolism,Glucose-Alanine Cycle,Glutamate Metabolism,Glutathione Metabolism,Glycine and Serine Metabolism,Histidine Metabolism,Malate-Aspartate Shuttle,Transcription/Translation,Urea Cycle; Alanine Metabolism,Ammonia Recycling,Carnitine Synthesis,Citric Acid Cycle,Gluconeogenesi…	0.000850051	0.000752248	0.00282739	0.00412797	0.0256456	0.00257091	0.00356506	0.0062979	0.000731901	0.00059815	0.000755083	0.000325406	0.00561285	0.0020592	0.00189236	0.00409169	0.00131655	0.00179645	0.00226066	0.0168334	0.00233435	0.0026256	0.00193562	0.00161174	0.008649	0.00210423	0.000540415	0.00145127	0.00124195	0.0065464	0.00200531	0.00382897	0.000948493	0.0106294	0.00289067	0.00117417
Amino Acid	Ratio of L-Glutamine/L-Glutamic acid	HMDB00641/HMDB00148	C00064/C00025	Alanine Metabolism,Amino Sugar Metabolism,Ammonia Recycling,Arginine and Proline Metabolism,Cysteine Metabolism,Folate Metabolism,Glucose-Alanine Cycle,Glutamate Metabolism,Glutathione Metabolism,Glycine and Serine Metabolism,Histidine Metabolism,Malate-Aspartate Shuttle,Transcription/Translation,Urea Cycle; Amino Sugar Metabolism,Ammonia Recycling,Glutamate Metabolism,Phenylacetate Metabolism,Pu…	0.346424	0.339857	0.539135	1.92551	8.88648	1.59106	2.76055	2.40648	0.582371	0.178345	0.263187	0.146126	4.19862	1.23169	1.59438	1.66299	0.60339	0.711186	0.606394	12.3101	1.85689	1.69841	2.15872	1.07304	4.73363	0.913802	0.985872	0.085099	0.545447	1.22148	1.52964	0.231288	0.878428	6.8712	0.910389	0.272829
Amino Acid	Ratio of L-Glutamic acid/L-Glutamine	HMDB00148/HMDB00641	C00025/C00064	Alanine Metabolism,Amino Sugar Metabolism,Ammonia Recycling,Arginine and Proline Metabolism,Cysteine Metabolism,Folate Metabolism,Glucose-Alanine Cycle,Glutamate Metabolism,Glutathione Metabolism,Glycine and Serine Metabolism,Histidine Metabolism,Malate-Aspartate Shuttle,Transcription/Translation,Urea Cycle; Amino Sugar Metabolism,Ammonia Recycling,Glutamate Metabolism,Phenylacetate Metabolism,Pu…	2.88664	2.94242	1.85482	0.519342	0.112531	0.628512	0.362247	0.415545	1.71712	5.60711	3.79958	6.8434	0.238173	0.811893	0.627205	0.601325	1.6573	1.4061	1.64909	0.0812343	0.538536	0.588786	0.463237	0.931934	0.211254	1.09433	1.01433	11.751	1.83336	0.81868	0.65375	4.32361	1.1384	0.145535	1.09843	3.66531
Amino Acid	Ratio of L-Glutamic acid/Oxoglutaric acid	HMDB00148/HMDB00208	C00025/C00026	Alanine Metabolism,Amino Sugar Metabolism,Ammonia Recycling,Arginine and Proline Metabolism,Cysteine Metabolism,Folate Metabolism,Glucose-Alanine Cycle,Glutamate Metabolism,Glutathione Metabolism,Glycine and Serine Metabolism,Histidine Metabolism,Malate-Aspartate Shuttle,Transcription/Translation,Urea Cycle; Alanine Metabolism,Ammonia Recycling,Carnitine Synthesis,Citric Acid Cycle,Gluconeogenesi…	1176.4	1329.35	353.683	242.25	38.993	388.968	280.5	158.783	1366.3	1671.82	1324.36	3073.09	178.162	485.625	528.442	244.398	759.562	556.654	442.349	59.4058	428.385	380.866	516.63	620.447	115.62	475.232	1850.43	689.05	805.186	152.756	498.676	261.167	1054.3	94.0784	345.94	851.667
Amino Acid	Ratio of L-Tyrosine/L-Phenylalanine	HMDB00158/HMDB00159	C00082/C00079	Catecholamine Biosynthesis,Phenylalanine and Tyrosine Metabolism,Transcription/Translation,Tyrosine Metabolism; Phenylalanine and Tyrosine Metabolism,Transcription/Translation	2.11119	0.269965	2.48296	2.19758	1.38871	1.3027	0.55843	1.3976	1.50313	1.5536	2.60614	1.78451	1.0549	0.671999	1.28345	1.00901	1.46929	0.306207	1.74015	1.50713	1.45722	1.35931	1.22002	0.807924	0.224835	0.817737	1.05703	0.659191	2.44727	0.239175	1.5089	0.188955	1.36051	1.30564	0.81004	1.41345
Amino Acid	Ratio of Pyruvic acid/L-Alanine	HMDB00243/HMDB00161	C00022/C00041	Alanine Metabolism,Glucose-Alanine Cycle,Glycine and Serine Metabolism,Selenoamino Acid Metabolism,Transcription/Translation,Urea Cycle; Alanine Metabolism,Amino Sugar Metabolism,Ammonia Recycling,Citric Acid Cycle,Cysteine Metabolism,Gluconeogenesis,Glucose-Alanine Cycle,Glycine and Serine Metabolism,Glycolysis,Pyruvaldehyde Degradation,Pyruvate Metabolism,Transfer of Acetyl Groups into Mitochon…	0.0142351	0.0312393	0.107897	0.018915	0.0541623	0.0452152	0.157916	0.0295	0.0237798	0.047092	0.00684701	0.00467875	0.0287714	0.201558	0.0189915	0.057423	0.0297069	3.69686	0.0269582	0.028346	0.015514	0.0222545	0.113751	0.0618187	0.0857632	0.021712	0.024111	0.0162442	0.0207672	0.206706	0.0166908	0.0196622	0.0111372	0.0183588	0.299191	0.0205495
Amino Acid	Ratio of L-Asparagine/L-Aspartic acid	HMDB00168/HMDB00191	C00152/C00049	Ammonia Recycling,Aspartate Metabolism,Transcription/Translation; Ammonia Recycling,Arginine and Proline Metabolism,Aspartate Metabolism,Beta-Alanine Metabolism,Malate-Aspartate Shuttle,Transcription/Translation,Urea Cycle	0.190473	0.859774	0.192436	0.235964	0.89801	0.131616	0.252118	1.38016	0.432572	0.238593	0.349874	0.193258	1.0952	0.263642	0.207362	0.671604	0.271966	0.458036	0.677376	0.139873	0.133449	0.308178	0.236761	0.254392	0.54025	0.172432	0.289281	0.501337	0.130749	2.93421	0.225783	0.478307	0.0732626	0.173627	0.536103	0.0661127
Amino Acid	Ratio of Pyruvic acid/L-Serine	HMDB00243/HMDB00187	C00022/C00065	Ammonia Recycling,Glycine and Serine Metabolism,Homocysteine Degradation,Methionine Metabolism,Sphingolipid Metabolism; Alanine Metabolism,Amino Sugar Metabolism,Ammonia Recycling,Citric Acid Cycle,Cysteine Metabolism,Gluconeogenesis,Glucose-Alanine Cycle,Glycine and Serine Metabolism,Glycolysis,Pyruvaldehyde Degradation,Pyruvate Metabolism,Transfer of Acetyl Groups into Mitochondria,Urea Cycle	0.120612	0.177715	0.510097	0.194584	0.116061	0.0771078	0.150192	0.111644	0.0953164	0.141119	0.0561913	0.0326895	0.0903309	0.10289	0.060233	0.0855032	0.156295	0.100701	0.0743364	0.0224077	0.052582	0.0828961	0.661908	0.112813	0.268353	0.0338117	0.0723045	0.131252	0.0314152	0.0880711	0.0614233	0.0636733	0.0391176	0.0700634	0.122355	0.179734
Amino Acid	Ratio of L-Aspartic acid/N-Acetyl-L-aspartic acid	HMDB00191/HMDB00812	C00049/C01042	Ammonia Recycling,Arginine and Proline Metabolism,Aspartate Metabolism,Beta-Alanine Metabolism,Malate-Aspartate Shuttle,Transcription/Translation,Urea Cycle; Aspartate Metabolism	299.926	72.3871	209.955	268.531	110.655	399.913	289.016	32.8264	160.532	307.645	80.2393	221.915	91.0584	337.121	285.026	108.49	203.162	124.399	38.1034	303.152	385.03	201.841	248.454	227.672	262	197.267	112.758	115.625	326.728	30.3984	476.103	101.912	198.595	236.918	87.1053	477.241
Amino Acid	Ratio of Ornithine/L-Arginine	HMDB00214/HMDB00517	C00077/C00062	Arginine and Proline Metabolism,Glycine and Serine Metabolism,Spermidine and Spermine Biosynthesis,Urea Cycle; Arginine and Proline Metabolism,Glycine and Serine Metabolism,Transcription/Translation,Urea Cycle	37.7764	7.74608	32.1482	23.5567	18.2009	20.9178	5.46698	29.1345	20.8147	28.4832	39.6019	102.931	15.3317	32.8763	19.8517	12.0163	25.1635	11.1657	16.4771	9.43274	22.5965	19.5673	18.6643	12.9631	2.91351	20.7702	19.0157	9.49912	48.3296	16.5741	15.3993	10.3085	34.6191	21.6712	9.83314	35.5352
Amino Acid	Ratio of Citrulline/Ornithine	HMDB00904/HMDB00214	C00327/C00077	Arginine and Proline Metabolism,Glycine and Serine Metabolism,Spermidine and Spermine Biosynthesis,Urea Cycle; Arginine and Proline Metabolism,Aspartate Metabolism,Urea Cycle	0.0209347	0.0149642	0.0257159	0.0264536	0.0364768	0.0252748	0.0468843	0.00879502	0.014707	0.026564	0.0206479	0.0116047	0.0421342	0.0274958	0.0199523	0.0219798	0.0145969	0.0172495	0.0307271	0.0342344	0.0295607	0.0313365	0.0169838	0.0199401	0.122537	0.0156408	0.015938	0.0325638	0.0191781	0.0291681	0.00944733	0.0164016	0.0120645	0.00288892	0.0193629	0.0110563
Amino Acid	Ratio of Putrescine/Ornithine	HMDB01414/HMDB00214	C00134/C00077	Arginine and Proline Metabolism,Glycine and Serine Metabolism,Spermidine and Spermine Biosynthesis,Urea Cycle; Methionine Metabolism,Spermidine and Spermine Biosynthesis	0.0662029	0.35724	0.0391676	0.125881	0.154592	0.100329	0.214837	0.0910838	0.0969125	0.0141712	0.0784111	0.0391883	0.145089	0.0141935	0.0929004	0.117737	0.136536	0.092313	0.0944723	0.148288	0.0804536	0.114636	0.133827	0.090086	0.137115	0.0813782	0.150424	0.0421263	0.0609618	0.0899267	0.085921	0.114389	0.091414	0.113376	0.118882	0.042782
Amino Acid	Ratio of Urea/L-Arginine	HMDB00294/HMDB00517	C00086/C00062	Arginine and Proline Metabolism,Urea Cycle; Arginine and Proline Metabolism,Glycine and Serine Metabolism,Transcription/Translation,Urea Cycle	0.178421	0.120077	0.100452	0.122449	0.136187	0.138365	0.0639629	0.102252	0.114046	0.133755	0.183646	0.447167	0.0452365	0.141617	0.0755382	0.0841477	0.123967	0.0559558	0.0481125	0.146877	0.101172	0.138651	0.117807	0.0657129	0.0375804	0.111971	0.0843003	0.00893461	0.254294	0.0204941	0.147397	0.0419719	0.205152	0.103066	0.0602495	0.177006
Amino Acid	Ratio of Citrulline/L-Arginine	HMDB00904/HMDB00517	C00327/C00062	Arginine and Proline Metabolism,Glycine and Serine Metabolism,Transcription/Translation,Urea Cycle; Arginine and Proline Metabolism,Aspartate Metabolism,Urea Cycle	0.790838	0.115914	0.82672	0.623161	0.663911	0.528695	0.256315	0.256239	0.306122	0.756628	0.817694	1.19449	0.64599	0.903961	0.396086	0.264115	0.367309	0.192603	0.506292	0.322924	0.667969	0.613169	0.31699	0.258487	0.357014	0.324862	0.303072	0.309327	0.92687	0.483436	0.145482	0.169075	0.417663	0.0626065	0.190398	0.392887
Carbohydrates	D-Threitol	HMDB04136	C16884	NA	200	221	192	185	137	154	243	237	224	213	166	148	148	143	47	136	207	220	236	17	214	134	148	147	128	257	201	204	153	158	155	120	134	42	238	70
Carbohydrates	D-Xylose	HMDB00098	C00181	NA	162	365	208	232	110	356	321	328	362	163	451	306	365	167	253	245	285	109	334	400	178	344	108	380	104	379	537	337	362	270	374	438	401	314	386	165
Carbohydrates	D-Ribose	HMDB00283	C00121	Pentose Phosphate Pathway	2579	3677	2633	4565	3257	2557	3830	2544	2598	2755	3757	2831	4241	3338	5341	3318	4136	2437	3818	5235	3627	3954	2985	2110	2855	4348	3209	3238	2269	1957	3584	3010	4604	7537	3376	889
Carbohydrates	D-Xylitol	HMDB02917	C00379	NA	1556	1889	2339	1308	1817	1897	1765	2816	2411	1452	1880	1523	2114	1498	1953	1945	1622	1382	1648	1477	2149	2083	1827	2207	1723	1726	2453	1316	2031	1169	1340	1785	1313	2246	1678	784
Carbohydrates	L-Arabitol	HMDB01851	C00532	NA	89	26	18	137	246	230	93	152	278	254	85	147	236	327	266	187	136	91	241	411	292	284	130	128	62	223	85	282	116	338	118	214	89	224	190	57
Carbohydrates	Ribitol	HMDB00508	C00474	NA	414	429	275	237	313	256	171	303	401	347	185	193	274	232	241	264	601	213	569	214	200	178	127	316	14	491	355	287	369	234	241	335	167	215	354	136
Carbohydrates	Rhamnose	HMDB00849	C00507	NA	95	214	104	49	110	157	187	168	333	22	148	88	186	132	111	151	264	422	235	88	115	45	187	180	209	288	429	80	210	85	52	79	85	124	364	251
Carbohydrates	3-Phosphoglyceric acid	HMDB00807	C00597	Gluconeogenesis,Glycerolipid Metabolism,Glycine and Serine Metabolism,Glycolysis	371	172	1282	1198	1915	1303	1591	329	810	773	1182	1425	471	4258	186	210	1776	4849	862	216	1434	917	1109	3911	9459	2245	5949	1671	1904	4187	6932	7265	176	2601	5008	3402
Carbohydrates	Dehydroascorbic acid	HMDB01264	C00425	Catecholamine Biosynthesis	11514	21810	20821	6977	19516	13458	13608	14125	10858	15654	17464	13792	17578	14773	12222	14273	7818	10369	20795	13390	23767	16666	17918	14966	11920	14410	13642	11371	3198	8554	15333	7367	5266	10541	12036	7775
Carbohydrates	1,5-Anhydrosorbitol	HMDB02712	C07326	NA	3380	3634	3406	2490	4428	3335	3322	3153	2538	3214	2896	3507	3327	3043	3264	3315	2585	3961	3370	3051	3824	2601	2403	3421	3127	3538	2904	3295	2561	3232	4145	3797	1649	3013	3708	1392
Carbohydrates	L-Sorbose	HMDB01266	C08356	NA	855	1747	1566	641	889	834	1869	1233	1108	1350	1046	887	1090	1289	1083	1579	603	959	823	1215	1010	466	788	911	1433	1372	934	722	654	518	656	726	497	818	763	403
Carbohydrates	Gluconolactone	HMDB00150	C00198	Pentose Phosphate Pathway	2049	3585	3044	1566	2024	2232	2723	2307	2516	2346	2110	2399	2784	1962	2632	2568	2411	2422	2522	1995	2192	2305	2028	2112	2042	2909	2776	2001	1456	1458	2286	1493	1289	1719	1756	1154
Carbohydrates	D-Mannose	HMDB00169	C00159	Fructose and Mannose Degradation,Galactose Metabolism	22174	23230	4361	20825	2225	21143	21398	9681	17573	16793	6208	24682	24625	25131	23525	20881	23658	21972	23498	25474	19151	21476	13627	18090	18885	22334	20528	15074	31354	17012	24317	22741	22933	24241	22842	12099
Carbohydrates	D-Galactose	HMDB00143	C00984	Galactose Metabolism,Lactose Degradation,Nucleotide Sugars Metabolism	13216	17380	9653	11696	11212	14596	15329	11947	10576	9508	10193	22942	19999	22795	17914	17267	15829	14577	15563	21925	9475	16442	5438	9754	22596	17028	12775	7508	17894	9393	17789	18807	14612	21609	23029	3248
Carbohydrates	Mannitol	HMDB00765	C00392	NA	900	1394	1552	981	1050	1238	1163	1292	1201	1396	1433	722	1054	617	1388	1167	1083	474	1339	782	790	1319	818	915	736	983	1057	585	1049	881	495	654	528	1350	835	278
Carbohydrates	Sorbitol	HMDB00247	C00794	Fructose and Mannose Degradation,Galactose Metabolism	529	381	122	169	713	224	1050	1195	113	755	622	40	686	639	166	944	129	459	570	524	471	228	189	243	683	138	153	412	680	94	194	222	86	220	722	208
Carbohydrates	D-Glucuronic acid	HMDB00127	C00191	Inositol Metabolism,Starch and Sucrose Metabolism	2209	3860	4725	2180	3207	3193	3011	4449	4600	2005	3256	1905	3480	1990	4088	3089	2911	2422	1913	2439	3208	3261	3011	3558	2959	3429	4346	1745	5580	2739	1952	3440	1737	3081	3522	999
Carbohydrates	Galactonic acid	HMDB00565	C00880	NA	82	99	192	27	43	65	39	71	116	113	44	100	60	39	103	39	143	108	99	21	33	32	115	28	37	194	151	68	56	101	80	54	66	141	161	56
Carbohydrates	Gluconic acid	HMDB00625	C00257	NA	223	210	205	101	62	165	56	123	60	188	232	203	52	175	122	194	140	216	356	116	119	165	32	140	102	179	198	230	270	123	60	94	51	222	275	107
Carbohydrates	Allose	HMDB01151	C01487	NA	409	729	957	414	278	341	389	319	244	563	545	500	371	388	306	318	419	341	431	236	324	650	295	297	196	201	287	704	491	457	382	461	269	367	399	128
Carbohydrates	D-Glucose	HMDB00122	C00031	Galactose Metabolism,Gluconeogenesis,Glucose-Alanine Cycle,Glycolysis,Lactose Degradation,Lactose Synthesis,Transfer of Acetyl Groups into Mitochondria	362	568	1206	540	603	476	438	313	466	274	610	752	491	450	448	420	470	353	617	558	507	532	413	308	369	411	615	581	573	576	419	399	225	481	350	73
Carbohydrates	Fructose 1-phosphate	HMDB01076	C01094	Fructose and Mannose Degradation	991	1724	1812	151	1106	893	993	1234	1470	1321	1382	1170	527	1306	1024	1007	429	839	897	783	530	642	767	554	189	616	670	1201	663	367	458	419	400	597	1332	406
Carbohydrates	Fructose 6-phosphate	HMDB00124	C00085	Amino Sugar Metabolism,Fructose and Mannose Degradation,Gluconeogenesis,Glycolysis,Pentose Phosphate Pathway	2159	4720	3827	2414	2660	2929	3302	3379	2020	1812	4366	3542	3122	3148	4202	4097	2147	2193	3904	5085	4657	3404	457	2464	2332	3960	2680	1352	1356	1303	2981	2442	1780	2769	2671	774
Carbohydrates	Glucose 6-phosphate	HMDB01401	C00092	Galactose Metabolism,Gluconeogenesis,Glycolysis,Inositol Metabolism,Inositol Phosphate Metabolism,Nucleotide Sugars Metabolism,Pentose Phosphate Pathway,Starch and Sucrose Metabolism	3440	9306	8792	6090	5301	6290	6733	6916	4233	1877	9620	8235	6231	6587	8867	7622	5249	5998	8108	13053	9486	7325	5154	5406	5342	7950	5888	3213	2424	4194	5878	7179	3775	6713	5152	1679
Carbohydrates	N-Acetyl-D-Glucosamine 6-Phosphate	HMDB01062	C00357	Amino Sugar Metabolism,Glutamate Metabolism	77	69	213	107	117	157	128	144	239	158	88	111	96	74	101	221	279	241	180	94	110	147	168	178	136	168	335	307	115	253	175	228	131	139	168	102
Carbohydrates	6-Phosphonoglucono-D-lactone	HMDB01127	C01236	NA	916	1262	1192	4290	774	1184	869	857	614	644	1694	895	1085	867	1122	1292	2371	985	1372	2074	1383	1409	1800	1273	920	969	1882	2431	1838	3541	1084	3258	2536	3307	918	329
Carbohydrates	Sucrose	HMDB00258	C00089	Galactose Metabolism,Starch and Sucrose Metabolism	58	48	55	83	108	85	272	114	95	84	94	65	113	88	144	155	67	74	82	61	69	91	81	120	63	141	84	41	141	62	94	180	70	140	164	85
Carbohydrates	Fructose 1,6-bisphosphate	HMDB01058	C00354	Fructose and Mannose Degradation,Gluconeogenesis,Glycolysis,Pentose Phosphate Pathway	733	228	303	429	1360	791	740	723	325	586	411	168	450	436	721	631	290	514	841	100	1492	856	758	691	329	237	546	563	209	490	607	464	292	313	752	138
Carbohydrates	D-Maltose	HMDB00163	C00208	Starch and Sucrose Metabolism	4121	3774	4004	7054	3965	3703	2680	2056	2796	968	2101	4188	6050	4283	5807	6272	4525	3179	3975	15271	1958	4246	1872	2602	3528	2375	4065	391	6872	3750	3904	11577	4680	6072	6958	1301
Carbohydrates	Cellobiose	HMDB00055	C06422	NA	1196	1068	1162	1360	833	917	723	540	1080	94	581	990	1216	1201	1819	1881	1281	1065	814	3180	428	935	401	856	1122	672	962	186	1756	732	1030	3152	1193	1256	2042	285
Carbohydrates	N-Glycolylneuraminic acid	HMDB00833	C03410	NA	601	907	1025	644	823	799	543	1302	484	647	786	933	797	925	763	1181	560	899	747	1518	735	884	732	757	1364	636	1154	1497	713	1004	961	1236	680	1108	813	484
Carbohydrates	Ratio of D-Xylose/D-Xylitol	HMDB00098/HMDB02917	C00181/C00379		0.104113	0.193224	0.0889269	0.17737	0.0605394	0.187665	0.18187	0.116477	0.150145	0.112259	0.239894	0.200919	0.172658	0.111482	0.129544	0.125964	0.175709	0.0788712	0.20267	0.270819	0.0828292	0.165146	0.0591133	0.172179	0.0603598	0.219583	0.218916	0.256079	0.178237	0.230967	0.279104	0.245378	0.305407	0.139804	0.230036	0.210459
Carbohydrates	Ratio of D-Glucose/Sucrose	HMDB00122/HMDB00258	C00031/C00089	Galactose Metabolism,Gluconeogenesis,Glucose-Alanine Cycle,Glycolysis,Lactose Degradation,Lactose Synthesis,Transfer of Acetyl Groups into Mitochondria; Galactose Metabolism,Starch and Sucrose Metabolism	6.24138	11.8333	21.9273	6.50602	5.58333	5.6	1.61029	2.74561	4.90526	3.2619	6.48936	11.5692	4.34513	5.11364	3.11111	2.70968	7.01493	4.77027	7.52439	9.14754	7.34783	5.84615	5.09877	2.56667	5.85714	2.91489	7.32143	14.1707	4.06383	9.29032	4.45745	2.21667	3.21429	3.43571	2.13415	0.858824
Carbohydrates	Ratio of Glucose 6-phosphate/D-Glucose	HMDB01401/HMDB00122	C00092/C00031	Galactose Metabolism,Gluconeogenesis,Glucose-Alanine Cycle,Glycolysis,Lactose Degradation,Lactose Synthesis,Transfer of Acetyl Groups into Mitochondria; Galactose Metabolism,Gluconeogenesis,Glycolysis,Inositol Metabolism,Inositol Phosphate Metabolism,Nucleotide Sugars Metabolism,Pentose Phosphate Pathway,Starch and Sucrose Metabolism	9.50276	16.3838	7.29022	11.2778	8.79104	13.2143	15.3721	22.0958	9.08369	6.85036	15.7705	10.9508	12.6904	14.6378	19.7924	18.1476	11.1681	16.9915	13.141	23.3925	18.7101	13.7688	12.4794	17.5519	14.477	19.3431	9.57398	5.53012	4.23037	7.28125	14.0286	17.9925	16.7778	13.9563	14.72	23
Carbohydrates	Ratio of D-Glucuronic acid/Myoinositol	HMDB00127/HMDB00211	C00191/C00137	Inositol Metabolism,Starch and Sucrose Metabolism; Galactose Metabolism,Inositol Metabolism,Inositol Phosphate Metabolism,Phosphatidylinositol Phosphate Metabolism	0.146563	3.20598	0.357873	0.57293	0.219974	0.35407	0.423548	0.526384	0.824964	0.133872	0.297814	0.249803	0.516397	0.216941	0.63985	0.740057	0.557449	0.423131	0.183519	0.273247	0.258335	0.393318	0.229095	0.329964	0.29904	0.990182	0.805561	0.117921	0.314154	0.282168	0.19042	0.261776	0.387377	0.294157	0.637351	0.272133
Carbohydrates	Ratio of Gluconic acid/Gluconolactone	HMDB00625/HMDB00150	C00257/C00198	Pentose Phosphate Pathway	0.108834	0.0585774	0.0673456	0.0644955	0.0306324	0.0739247	0.0205656	0.053316	0.0238474	0.0801364	0.109953	0.0846186	0.0186782	0.0891947	0.0463526	0.0755452	0.0580672	0.0891825	0.141158	0.0581454	0.0542883	0.0715835	0.0157791	0.0662879	0.049951	0.0615332	0.0713256	0.114943	0.18544	0.0843621	0.0262467	0.0629605	0.0395656	0.129145	0.156606	0.092721
Esters	Glycerol 1-octadecanoate	HMDB31075	NA	NA	217	199	280	192	207	250	310	204	200	361	325	331	264	302	370	202	344	342	334	216	332	254	189	164	235	289	313	341	346	319	400	294	316	269	400	194
Fatty Acids	Caproic acid	HMDB00535	C01585	Beta Oxidation of Very Long Chain Fatty Acids,Fatty Acid Biosynthesis,Mitochondrial Beta-Oxidation of Short Chain Saturated Fatty Acids	59	104	76	45	84	69	53	47	77	90	74	116	83	135	66	48	45	105	95	75	84	49	31	59	33	121	42	57	65	76	72	59	66	108	66	37
Fatty Acids	Dodecanoic acid	HMDB00638	C02679	Beta Oxidation of Very Long Chain Fatty Acids,Fatty Acid Biosynthesis,Mitochondrial Beta-Oxidation of Medium Chain Saturated Fatty Acids	118	267	147	142	283	179	59	74	191	148	74	226	454	427	140	104	118	183	267	154	129	152	68	212	152	398	109	141	211	154	618	203	26	139	109	116
Fatty Acids	Myristic acid	HMDB00806	C06424	Fatty Acid Biosynthesis	108	194	68	151	335	198	377	155	275	196	116	115	419	424	204	120	150	358	113	135	182	130	118	171	314	692	223	184	191	142	540	294	477	490	305	124
Fatty Acids	Palmitoleic acid	HMDB03229	C08362	NA	2575	7764	1179	1711	1819	2749	2939	1103	3683	2516	1994	2212	6563	8009	1688	780	1985	3355	2163	1217	4237	1406	1083	4368	2427	15482	1690	1986	4306	2628	11692	5255	5330	8386	715	749
Fatty Acids	Palmitic acid	HMDB00220	C00249	Fatty Acid Biosynthesis,Fatty Acid Elongation In Mitochondria,Fatty acid Metabolism,Glycerolipid Metabolism	33550	47025	28227	31172	33450	37807	34760	26489	35571	40054	34989	38780	48681	47357	35151	24703	26913	42325	41592	29693	40880	30190	21034	38431	37772	29714	32602	35232	56012	43675	68960	45100	43171	56907	48514	18929
Fatty Acids	Heptadecanoic acid	HMDB02259	NA	NA	132	243	209	212	228	255	158	167	190	373	202	248	292	414	275	160	111	218	258	126	207	239	122	258	143	345	246	243	376	295	528	241	208	255	331	91
Fatty Acids	Linoleic acid	HMDB00673	C01595	Alpha Linolenic Acid and Linoleic Acid Metabolism	2885	2966	2429	1629	2133	2318	2549	1876	2076	3300	2971	2577	5168	4874	2186	1798	1962	4068	3181	1803	3169	1570	1337	2073	2807	5427	3237	2701	3943	2668	4971	3200	1540	4619	3445	1126
Fatty Acids	Oleic acid	HMDB00207	C00712	NA	1578	4438	1767	1583	2710	2433	1949	1438	2557	2172	2144	3210	4436	4938	1855	919	1377	3190	2930	1589	3315	1706	1086	2356	1373	7737	1573	2539	3444	2339	7325	3507	2457	4242	2260	917
Fatty Acids	Elaidic acid	HMDB00573	C00712	NA	1788	5030	2002	1583	279	1834	811	807	1434	2462	2430	3638	4436	1510	1041	382	772	141	3320	1589	3315	513	609	203	461	4340	882	2877	3903	2339	5439	1967	1378	766	574	514
Fatty Acids	Stearic acid	HMDB00827	C01530	Mitochondrial Beta-Oxidation of Long Chain Saturated Fatty Acids,Plasmalogen Synthesis	18485	25509	20897	19550	21912	25751	23526	21153	20368	27065	23438	28270	27774	36397	28022	20662	16692	30024	31472	22841	27880	22308	16727	20437	32681	38027	28261	23967	36183	32634	50131	27966	21436	23669	39919	12667
Fatty Acids	Arachidonic acid	HMDB01043	C00219	Alpha Linolenic Acid and Linoleic Acid Metabolism,Arachidonic Acid Metabolism	1934	2287	2198	1762	1144	2482	2533	2463	1924	3136	2221	2813	2516	3447	2748	2019	1520	3246	4277	1991	2810	1896	1473	1774	4390	3255	2809	2373	3218	3133	4140	2256	1913	2631	4927	1204
Fatty Acids	Arachidic acid	HMDB02212	C06425	NA	275	359	381	275	339	374	346	404	315	426	324	382	400	500	381	269	216	598	627	315	364	352	232	338	375	581	399	491	604	484	848	283	370	407	203	242
Fatty Acids	Docosahexaenoic acid	HMDB02183	C06429	Alpha Linolenic Acid and Linoleic Acid Metabolism	897	822	1048	835	965	966	1063	1100	689	1429	964	1025	760	1448	818	858	626	1350	2148	852	982	944	465	774	916	982	1299	1264	1047	1639	1677	1062	882	1140	1669	640
Fatty Acids	Behenic acid	HMDB00944	C08281	NA	176	170	173	150	209	203	176	226	149	203	164	312	128	311	280	176	145	250	284	205	154	191	178	229	178	220	201	163	344	290	457	246	235	229	376	156
Fatty Acids	Tetracosanoic acid	HMDB02003	C08320	Beta Oxidation of Very Long Chain Fatty Acids	88	86	31	21	97	76	9	71	55	83	74	133	78	87	112	40	59	58	132	155	62	73	51	71	85	43	64	87	158	77	156	105	81	87	104	55
Indoles	Tryptamine	HMDB00303	C00398	Tryptophan Metabolism	398	511	643	530	1310	720	1338	1436	583	858	869	436	714	898	900	1850	673	1342	1024	927	872	985	1940	2189	1004	291	664	986	630	826	860	1325	836	1367	1503	284
Indoles	Serotonin	HMDB00259	C00780	Tryptophan Metabolism	14	80	38	59	30	36	52	35	48	27	33	27	54	35	35	68	72	91	39	73	38	51	43	56	101	75	117	143	32	113	51	93	46	18	81	28
Lipids	Decanoylcarnitine	HMDB00651	NA	NA	17	38	17	10	29	25	21	31	14	17	16	23	26	24	28	20	9	30	41	25	23	25	42	23	25	13	27	24	31	53	41	27	22	33	32	19
Lipids	Beta-Glycerophosphoric acid	HMDB02520	C02979	NA	1284	1313	1363	972	937	1361	1315	1507	1065	1152	1505	859	912	945	1002	1231	1240	1158	1285	1111	1129	1071	1327	1062	1376	1485	1371	1450	897	1327	772	1049	884	1054	1649	624
Lipids	Glycerol 3-phosphate	HMDB00126	C00093	Glycerol Phosphate Shuttle,Glycerolipid Metabolism,Mitochondrial Electron Transport Chain,Phospholipid Biosynthesis	3311	9520	9745	10751	10853	6943	5460	5858	12062	2847	4512	4841	7060	5038	12293	5191	11009	10989	6227	9539	4890	2452	4669	10902	12637	3297	11178	1629	16084	4360	10704	7404	13178	10196	6375	4361
Lipids	O-Phosphoethanolamine	HMDB00224	C00346	Sphingolipid Metabolism	4828	8115	8589	8380	21830	9769	17281	9418	19796	5941	14921	14439	13304	9954	16859	11717	5257	12562	6827	10181	12835	9196	3926	9189	14138	11237	11564	4395	17617	9902	8667	9079	20050	12420	9969	19216
Lipids	MG160	HMDB11564	NA	NA	187	250	172	212	193	225	208	211	234	161	236	235	183	520	257	193	203	367	386	108	234	214	130	228	312	384	208	283	308	278	662	168	418	145	384	117
Lipids	MG182	HMDB11568	NA	NA	417	1653	300	70	242	597	674	314	770	345	387	541	970	1717	437	271	126	493	727	321	506	663	211	511	1010	742	617	557	670	349	4242	744	2352	762	636	197
Lipids	MG181	HMDB11567	NA	NA	473	1875	340	221	242	652	688	321	726	427	532	613	970	4079	446	277	162	465	825	81	506	724	215	567	1031	2073	581	632	531	872	4242	523	2401	2762	984	186
Lipids	Cholesterol	HMDB00067	C00187	Bile Acid Biosynthesis,Steroid Biosynthesis,Steroidogenesis	9671	9500	7097	12743	8407	8412	5346	4068	10910	9042	8340	24091	14738	6146	8730	18969	15505	12358	8933	8794	9206	10280	9346	5200	9593	9331	20645	8492	7004	7344	8595	7987	5611	23014	7630	11916
Lipids	Zymosterol intermediate 2	HMDB06271	C05437	Steroid Biosynthesis	140	286	322	182	244	193	197	266	148	270	386	232	170	174	204	178	179	192	373	223	219	188	122	93	143	176	125	247	242	198	153	148	162	229	137	67
Lipids	Ratio of Glycerol 3-phosphate/Glycerol	HMDB00126/HMDB00131	C00093/C00116	Glycerol Phosphate Shuttle,Glycerolipid Metabolism,Mitochondrial Electron Transport Chain,Phospholipid Biosynthesis; Galactose Metabolism,Glycerolipid Metabolism	0.377408	0.80101	1.7196	1.61718	1.42055	0.4986	1.2636	0.972282	1.24685	0.31091	0.816356	0.795563	0.199221	0.179173	1.86427	1.1482	3.21995	1.80592	1.00875	2.45282	0.21454	0.429272	0.541585	1.69444	1.27685	0.656904	10.35	4.05224	0.963229	0.268192	0.218601	9.8984	1.88634	0.801698	1.658	0.636735
Nucleotide	Uracil	HMDB00300	C00106	Beta-Alanine Metabolism,Pyrimidine Metabolism	38584	53455	47468	28104	36435	47098	13859	27972	30318	43918	44422	31559	53217	42398	27070	28939	17934	30530	51798	34425	41452	50842	28451	28237	25844	30037	32592	51946	35433	40514	44058	20248	24029	29470	31628	13661
Nucleotide	Hypoxanthine	HMDB00157	C00262	Purine Metabolism	15684	19195	20151	10370	18244	15362	13954	17527	13652	16724	18605	15989	16772	1721	14577	17536	12827	15859	21252	13953	21219	18255	12023	16606	15363	17417	15647	13373	8425	12319	15386	9501	6719	16491	15865	9501
Nucleotide	Adenine	HMDB00034	C00147	Purine Metabolism	475	796	814	659	798	645	655	732	526	739	776	654	720	624	575	716	558	690	759	634	743	709	701	667	582	517	702	681	394	811	525	640	341	588	533	206
Nucleotide	Allantoin	HMDB00462	C01551	NA	269	383	449	325	495	356	423	436	232	293	325	265	412	434	307	331	259	220	401	337	368	319	267	300	294	216	279	218	153	358	390	204	145	245	224	81
Nucleotide	Xanthine	HMDB00292	C00385	Purine Metabolism	14195	19348	15434	10672	15625	15677	15820	13965	12862	17840	13948	12022	15798	10545	13615	15485	12844	19392	14800	11390	17737	17311	2886	15958	18736	14709	8172	18183	13373	21746	6441	14922	7408	12402	18033	7079
Nucleotide	7-Methylxanthine	HMDB01991	C16353	Caffeine Metabolism	24	26	63	53	69	71	51	29	25	80	49	55	36	94	33	44	13	40	46	28	118	57	28	27	36	49	42	33	28	70	74	17	10	13	58	19
Nucleotide	Uridine	HMDB00296	C00299	Pyrimidine Metabolism	1667	1709	2337	3408	2071	1395	1617	1972	1046	1375	1537	1135	2152	1620	984	1113	1370	1310	538	1103	1543	1595	1479	1559	435	1126	30	2003	1009	2622	1722	3039	761	1317	1338	809
Nucleotide	Inosine	HMDB00195	C00294	Purine Metabolism	15645	16342	11260	5585	14835	13385	12557	13519	13064	11713	15152	9020	13867	11829	14420	5505	18010	8845	16824	10099	16317	13270	16551	14754	15067	15356	9677	16200	18804	11831	9596	14419	16355	16238	12738	8327
Nucleotide	Adenosine	HMDB00050	C00212	Purine Metabolism	204	253	240	245	215	213	161	228	236	151	235	180	221	223	190	342	292	202	234	281	168	240	312	287	168	147	221	240	186	178	190	185	194	326	251	107
Nucleotide	Xanthosine	HMDB00299	C01762	Purine Metabolism	56	131	114	87	98	82	99	84	68	76	75	64	90	60	74	67	92	116	62	71	80	92	114	69	67	87	127	111	130	163	90	106	46	61	76	30
Nucleotide	Guanosine	HMDB00133	C00387	Purine Metabolism	384	486	579	4774	703	417	422	384	334	206	465	368	341	537	467	656	757	385	820	8193	227	5	1257	564	440	242	311	1350	794	2514	606	7696	3446	425	602	141
Nucleotide	Ratio of Adenine/Adenosine	HMDB00034/HMDB00050	C00147/C00212	Purine Metabolism	2.32843	3.14625	3.39167	2.6898	3.71163	3.02817	4.06832	3.21053	2.22881	4.89404	3.30213	3.63333	3.25792	2.79821	3.02632	2.09357	1.91096	3.41584	3.24359	2.25623	4.42262	2.95417	2.24679	2.32404	3.46429	3.51701	3.17647	2.8375	2.11828	4.55618	2.76316	3.45946	1.75773	1.80368	2.12351	1.92523
Nucleotide	Ratio of Inosine/Adenosine	HMDB00195/HMDB00050	C00294/C00212	Purine Metabolism	76.6912	64.5929	46.9167	22.7959	69	62.8404	77.9938	59.2939	55.3559	77.5695	64.4766	50.1111	62.7466	53.0448	75.8947	16.0965	61.6781	43.7871	71.8974	35.9395	97.125	55.2917	53.0481	51.4077	89.6845	104.463	43.7873	67.5	101.097	66.4663	50.5053	77.9405	84.3041	49.8098	50.749	77.8224
Nucleotide	Ratio of Hypoxanthine/Inosine	HMDB00157/HMDB00195	C00262/C00294	Purine Metabolism	1.00249	1.17458	1.78961	1.85676	1.22979	1.1477	1.11125	1.29647	1.04501	1.42782	1.22789	1.77262	1.20949	0.14549	1.01089	3.18547	0.712215	1.79299	1.2632	1.38162	1.30042	1.37566	0.726421	1.12553	1.01965	1.13421	1.61693	0.825494	0.448043	1.04125	1.60338	0.658922	0.410822	1.01558	1.24549	1.14099
Nucleotide	Ratio of Xanthine/Hypoxanthine	HMDB00292/HMDB00157	C00385/C00262	Purine Metabolism	0.905062	1.00797	0.765917	1.02912	0.856446	1.02051	1.13373	0.796771	0.942133	1.06673	0.749691	0.751892	0.941927	6.12725	0.934006	0.883041	1.00133	1.22278	0.696405	0.816312	0.835902	0.948288	0.24004	0.960978	1.21955	0.84452	0.522273	1.35968	1.5873	1.76524	0.418627	1.57057	1.10255	0.752047	1.13665	0.745079
Nucleotide	Ratio of Xanthine/Xanthosine	HMDB00292/HMDB00299	C00385/C01762	Purine Metabolism	253.482	147.695	135.386	122.667	159.439	191.183	159.798	166.25	189.147	234.737	185.973	187.844	175.533	175.75	183.986	231.119	139.609	167.172	238.71	160.423	221.713	188.163	25.3158	231.275	279.642	169.069	64.3465	163.811	102.869	133.411	71.5667	140.774	161.043	203.311	237.276	235.967
Nucleotide	Ratio of Uracil/Uridine	HMDB00300/HMDB00296	C00106/C00299	Pyrimidine Metabolism; Beta-Alanine Metabolism,Pyrimidine Metabolism	23.1458	31.2785	20.3115	8.24648	17.593	33.762	8.57081	14.1846	28.9847	31.9404	28.9018	27.8053	24.7291	26.1716	27.5102	26.0009	13.0905	23.3053	96.2788	31.2103	26.8645	31.8759	19.2366	18.1123	59.4115	26.6758	1086.4	25.9341	35.1169	15.4516	25.5854	6.66272	31.5756	22.3766	23.6383	16.8863
Organic Acids	Pyruvic acid	HMDB00243	C00022	Alanine Metabolism,Amino Sugar Metabolism,Ammonia Recycling,Citric Acid Cycle,Cysteine Metabolism,Gluconeogenesis,Glucose-Alanine Cycle,Glycine and Serine Metabolism,Glycolysis,Pyruvaldehyde Degradation,Pyruvate Metabolism,Transfer of Acetyl Groups into Mitochondria,Urea Cycle	4003	4000	3107	1933	3637	2344	3952	2350	2609	4536	1748	990	3025	3286	1551	1435	1954	3061	2445	722	1673	2654	2643	2688	2153	992	2152	4498	1432	2398	2018	1489	665	1569	3625	2109
Organic Acids	L-Lactic acid	HMDB00190	C00186	Gluconeogenesis,Pyruvate Metabolism	32426	30746	58277	40263	15184	21752	42392	40402	87577	46404	60008	50922	40800	27815	35776	45510	100441	33303	22584	13875	41478	25943	29635	76892	40303	86211	88578	25873	43816	25714	24769	69670	17663	27765	128351	54958
Organic Acids	Glycolic acid	HMDB00115	C00160	NA	6127	7521	5976	6682	8004	6499	5913	7481	6258	6061	6811	5601	7996	6165	6127	5754	5484	6480	8499	6950	6747	6052	4850	8339	6890	7001	5512	6963	6822	7592	7721	9406	3983	6959	6449	3434
Organic Acids	Oxalic acid	HMDB02329	C00209	NA	125	34	133	288	44	91	61	81	67	154	119	141	14	97	60	75	128	99	93	36	46	66	60	7	32	89	83	620	312	395	105	368	124	106	29	76
Organic Acids	2-Hydroxy-3-methylbutyric acid	HMDB00407	NA	NA	191	323	138	358	253	281	128	80	438	265	186	187	460	326	145	119	375	549	181	365	278	470	181	130	111	395	340	366	209	468	349	292	83	100	441	230
Organic Acids	Pyrophosphate	HMDB00250	C00013	Transcription/Translation	619	1607	628	464	652	732	1081	1196	665	669	828	696	519	582	742	1379	1171	380	1240	340	933	1187	1100	472	62	488	393	730	328	634	650	391	993	724	268	661
Organic Acids	Maleic acid	HMDB00176	C01384	NA	347	315	409	261	292	276	280	270	283	340	329	392	361	303	302	269	254	261	327	314	320	420	277	236	209	253	206	325	508	272	328	149	287	273	28	316
Organic Acids	Glyceric acid	HMDB00139	C00258	Glycerolipid Metabolism,Glycine and Serine Metabolism	175	76	165	80	41	229	516	341	324	89	60	188	319	174	194	301	247	488	47	152	208	259	114	498	764	218	151	1160	160	92	429	176	236	237	377	118
Organic Acids	Fumaric acid	HMDB00134	C00122	Arginine and Proline Metabolism,Aspartate Metabolism,Citric Acid Cycle,Mitochondrial Electron Transport Chain,Phenylalanine and Tyrosine Metabolism,Tyrosine Metabolism,Urea Cycle	3021	8383	5362	3366	4942	6061	6991	6165	4709	4369	5376	3305	7996	4604	5196	7294	6972	8124	6146	4681	5277	9632	7952	6713	5939	7764	8131	7452	4072	4266	2566	5176	3751	5831	9798	3827
Organic Acids	Pyrrole-2-carboxylic acid	HMDB04230	C05942	NA	63	77	86	46	77	101	92	106	62	56	59	73	79	62	75	138	63	84	92	72	45	77	94	113	117	81	94	107	54	57	46	85	58	114	94	42
Organic Acids	L-Malic acid	HMDB00156	C00149	Citric Acid Cycle,Pyruvate Metabolism,Transfer of Acetyl Groups into Mitochondria	12260	2909	10709	1882	4329	4800	11404	16481	15373	8899	10409	4029	1913	8103	13367	15068	25278	20015	34573	9681	11153	3053	13542	10390	10141	11984	23971	2403	10875	12834	4618	7492	3266	11990	9782	6472
Organic Acids	Malic acid	HMDB00744	C00711	Gluconeogenesis,Malate-Aspartate Shuttle	18749	41675	20968	25858	32288	30837	29788	25663	29649	16690	19262	30394	35531	20276	28738	27904	31023	32124	33905	29335	18903	39126	29352	31614	19526	30813	32224	29132	27576	24315	32095	30807	21848	31504	28798	23487
Organic Acids	Oxoglutaric acid	HMDB00208	C00026	Alanine Metabolism,Ammonia Recycling,Carnitine Synthesis,Citric Acid Cycle,Gluconeogenesis,Glucose-Alanine Cycle,Glutamate Metabolism,Glycine and Serine Metabolism,Malate-Aspartate Shuttle,Phytanic Acid Peroxisomal Oxidation,Urea Cycle	45	66	142	68	143	62	54	83	23	62	56	34	80	72	43	88	48	52	63	69	65	82	27	38	79	56	14	80	43	131	68	42	23	51	84	39
Organic Acids	3-Hydroxybutyric acid	HMDB00357	C01089	Fatty Acid Biosynthesis	31	67	104	238	121	46	48	33	13	54	76	33	125	22	34	17	165	20	200	20	59	261	80	444	240	8	142	133	139	469	172	220	77	753	15	27
Organic Acids	4-Hydroxybenzoic acid	HMDB00500	C00156	Ubiquinone Biosynthesis	57	61	71	17	74	85	91	66	43	132	60	69	48	62	81	80	41	45	9	73	106	101	91	98	73	37	30	33	104	28	34	42	83	61	47	45
Organic Acids	Taurine	HMDB00251	C00245	Bile Acid Biosynthesis,Taurine and Hypotaurine Metabolism	54058	40994	43948	35847	29645	36765	57226	52368	54784	48321	40184	50407	43389	28641	54632	52947	55465	51257	8358	39485	28599	40943	50374	39779	43875	52378	50190	16598	71236	18295	43087	45713	2775	41143	57562	40457
Organic Acids	Orotic acid	HMDB00226	C00295	Pyrimidine Metabolism	284	441	287	316	373	416	317	444	325	471	483	526	298	494	464	578	363	673	617	387	357	598	434	505	379	418	320	638	256	111	415	376	307	482	621	256
Organic Acids	Isocitric acid	HMDB00193	C00311	Citric Acid Cycle	16242	10403	18980	47471	16387	15607	5467	16011	17273	9938	18969	15035	21295	16460	10968	5297	35901	18821	12835	16186	14749	14809	10430	15984	7901	16475	23288	37911	31252	39538	17680	33901	11985	19204	14121	9101
Organic Acids	Homogentisic acid	HMDB00130	C00544	Phenylalanine and Tyrosine Metabolism,Tyrosine Metabolism	8	14	16	13	21	15	17	12	7	12	20	13	7	20	12	15	4	16	30	19	22	22	26	17	15	9	9	25	13	22	19	16	9	14	15	7
Organic Acids	Quinic acid	HMDB03072	C06746	NA	96	86	132	94	113	116	59	58	58	138	123	97	105	139	36	123	99	91	133	149	108	122	61	55	76	62	105	23	111	131	290	44	18	70	61	46
Organic Acids	Uric acid	HMDB00289	C00366	Purine Metabolism	1587	2069	1455	1690	2382	2202	2440	1917	2306	2281	1269	1400	2393	2188	1493	1411	2284	2615	1407	1141	1431	1974	1945	2178	2577	1742	2385	2717	4032	3135	3299	2368	1008	1472	2367	1393
Organic Acids	Petroselinic acid	HMDB02080	C08363	NA	1578	4438	1767	1583	2710	2331	1949	1438	2404	2172	2144	3210	4436	4938	1855	919	1294	2999	2930	1589	3315	1706	1086	2356	1373	7274	1479	2539	3444	2339	5439	3507	2457	4242	2125	862
Organic Acids	Ratio of Fumaric acid/L-Malic acid	HMDB00134/HMDB00156	C00122/C00149	Arginine and Proline Metabolism,Aspartate Metabolism,Citric Acid Cycle,Mitochondrial Electron Transport Chain,Phenylalanine and Tyrosine Metabolism,Tyrosine Metabolism,Urea Cycle; Citric Acid Cycle,Pyruvate Metabolism,Transfer of Acetyl Groups into Mitochondria	0.246411	2.88175	0.5007	1.78852	1.1416	1.26271	0.613031	0.374067	0.306316	0.490954	0.516476	0.820303	4.17982	0.568185	0.388718	0.484072	0.275813	0.405896	0.177769	0.483524	0.473146	3.15493	0.58721	0.646102	0.585642	0.647864	0.339202	3.10112	0.374437	0.332398	0.555652	0.69087	1.1485	0.486322	1.00164	0.591316
Organic Acids	Ratio of Pyruvic acid/L-Malic acid	HMDB00243/HMDB00156	C00022/C00149	Citric Acid Cycle,Pyruvate Metabolism,Transfer of Acetyl Groups into Mitochondria; Alanine Metabolism,Amino Sugar Metabolism,Ammonia Recycling,Citric Acid Cycle,Cysteine Metabolism,Gluconeogenesis,Glucose-Alanine Cycle,Glycine and Serine Metabolism,Glycolysis,Pyruvaldehyde Degradation,Pyruvate Metabolism,Transfer of Acetyl Groups into Mitochondria,Urea Cycle	0.326509	1.37504	0.29013	1.0271	0.840148	0.488333	0.346545	0.142588	0.169713	0.50972	0.167932	0.245719	1.58129	0.405529	0.116032	0.0952349	0.0773004	0.152935	0.0707199	0.0745791	0.150004	0.869309	0.195171	0.25871	0.212306	0.082777	0.0897751	1.87183	0.131678	0.186847	0.436986	0.198745	0.203613	0.130859	0.370579	0.325865
Organic Acids	Ratio of Pyruvic acid/L-Lactic acid	HMDB00243/HMDB00190	C00022/C00186	Gluconeogenesis,Pyruvate Metabolism; Alanine Metabolism,Amino Sugar Metabolism,Ammonia Recycling,Citric Acid Cycle,Cysteine Metabolism,Gluconeogenesis,Glucose-Alanine Cycle,Glycine and Serine Metabolism,Glycolysis,Pyruvaldehyde Degradation,Pyruvate Metabolism,Transfer of Acetyl Groups into Mitochondria,Urea Cycle	0.12345	0.130098	0.0533143	0.0480093	0.239528	0.10776	0.0932251	0.0581654	0.0297909	0.0977502	0.0291294	0.0194415	0.0741422	0.118138	0.0433531	0.0315315	0.0194542	0.0919136	0.108262	0.052036	0.0403346	0.102301	0.0891851	0.0349581	0.0534203	0.0115067	0.024295	0.173849	0.0326821	0.0932566	0.0814728	0.0213722	0.0376493	0.05651	0.0282429	0.0383748
Organic Acids	Ratio of Oxoglutaric acid/Isocitric acid	HMDB00208/HMDB00193	C00026/C00311	Citric Acid Cycle; Alanine Metabolism,Ammonia Recycling,Carnitine Synthesis,Citric Acid Cycle,Gluconeogenesis,Glucose-Alanine Cycle,Glutamate Metabolism,Glycine and Serine Metabolism,Malate-Aspartate Shuttle,Phytanic Acid Peroxisomal Oxidation,Urea Cycle	0.00277059	0.00634432	0.00748156	0.00143245	0.00872643	0.00397258	0.00987745	0.00518394	0.00133156	0.00623868	0.00295219	0.00226139	0.00375675	0.00437424	0.0039205	0.0166132	0.00133701	0.00276287	0.00490845	0.00426294	0.00440708	0.00553717	0.00258869	0.00237738	0.00999873	0.00339909	0.000601168	0.00211021	0.00137591	0.00331327	0.00384615	0.0012389	0.00191907	0.0026557	0.00594859	0.00428524
Organic Acids	Ratio of Uric acid/Xanthine	HMDB00289/HMDB00292	C00366/C00385	Purine Metabolism	0.1118	0.106936	0.0942724	0.158358	0.152448	0.140461	0.154235	0.137272	0.179288	0.127859	0.0909808	0.116453	0.151475	0.207492	0.109658	0.0911204	0.177826	0.134849	0.0950676	0.100176	0.0806788	0.114032	0.673943	0.136483	0.137543	0.118431	0.29185	0.149425	0.301503	0.144164	0.512188	0.158692	0.136069	0.118691	0.131259	0.196779
Phenols	5-Hydroxydopamine	HMDB04817	NA	NA	173	388	326	368	603	437	229	639	257	312	345	216	402	380	531	695	332	494	389	147	476	420	685	647	679	340	372	403	236	632	397	372	292	569	696	135
Phosphate	Phosphate	HMDB01429	C00009	NA	12951	21502	22252	14379	8321	19397	12626	22280	4618	13691	6392	13386	32756	36796	7205	12966	25066	15473	17985	14065	10060	5572	16391	10901	5489	11510	17468	18015	12102	16534	20427	2645	19812	19580	15694	22292
Vitamin	Ascorbic acid	HMDB00044	C00072	Catecholamine Biosynthesis	1164	1353	3326	1018	2122	1855	2118	1972	1181	1370	3268	1389	1712	2906	984	2080	1890	2216	2011	1332	3661	2808	2838	11739	1343	2100	3443	1592	428	1338	1853	2615	474	1630	2328	1131
Vitamin	Pantothenic acid	HMDB00210	C00864	Beta-Alanine Metabolism,Pantothenate and CoA Biosynthesis	342	598	533	369	393	430	376	259	336	333	416	316	574	384	349	474	328	352	489	316	542	569	489	396	331	662	563	152	402	397	411	411	319	536	360	228
Vitamin	Alpha-Tocopherol	HMDB01893	C02477	NA	144	138	201	165	182	193	152	218	91	212	193	157	182	190	223	215	124	222	212	223	207	198	110	100	277	128	205	219	250	238	114	150	170	187	245	96
NA	3-hydroxypyridine	TBU918	NA	NA	19	24	26	9	33	17	15	27	33	27	25	20	9	21	23	21	17	33	14	13	43	26	16	25	21	12	31	21	11	12	17	4	9	8	24	15
NA	1-Octanoyl-rac-glycerol	NA	NA	NA	51	18	21	128	18	43	149	261	58	18	182	168	160	144	74	9	8	110	245	145	1123	189	101	8	344	128	112	5	83	183	167	26	8	100	10	149
NA	Unknown_1	NA	NA	NA	8029	13573	14290	4051	12977	9791	9191	12029	10444	9523	11209	9094	10243	12673	9705	13900	9845	9055	9452	8486	13014	11881	8748	10016	12564	8866	11140	4394	9093	3800	11615	4341	7661	12832	10521	7141
NA	Unknown_2	NA	NA	NA	71	62	77	45	58	58	63	62	65	67	70	68	65	59	73	43	65	30	73	21	65	58	70	32	49	68	53	31	108	48	64	48	65	68	66	68
NA	Unknown_3	NA	NA	NA	1315	2024	2646	2817	3493	1748	2104	1909	1639	2206	2745	2673	2675	2724	2559	1586	1866	2373	3702	2008	3907	2690	1304	1209	2397	2334	2374	2347	2991	3560	2816	2220	1628	2098	1967	1086
NA	Unknown_4	NA	NA	NA	131	102	141	90	83	122	114	114	85	114	134	109	72	109	123	109	102	95	124	86	63	87	124	92	136	103	88	99	252	94	86	57	187	126	96	144
NA	Unknown_5	NA	NA	NA	696	660	886	336	566	857	822	838	465	570	644	435	507	496	799	891	702	568	792	559	600	671	914	632	863	720	709	706	434	386	396	670	597	853	783	361
NA	Unknown_6	NA	NA	NA	112452	67482	61874	110677	91067	86108	127390	122070	120878	109435	56249	91264	73510	113661	84963	5214	147972	138445	113280	103296	45070	48457	116799	60168	132541	80416	85831	111410	88308	39244	39979	113659	93222	82727	153541	143905
NA	Unknown_7	NA	NA	NA	40003	45223	40479	36977	47130	37640	34746	33594	33388	36600	38478	40345	46510	39677	41949	33235	39290	35340	37726	37715	42580	39936	38038	35765	37008	35644	34003	35136	62377	40114	47082	37949	40221	39885	35940	41276
NA	Unknown_8	NA	NA	NA	59	145	174	83	153	135	187	120	109	199	157	127	115	122	116	157	123	239	129	122	133	140	158	182	163	109	155	231	131	150	146	143	80	122	168	69
NA	Unknown_9	NA	NA	NA	28223	44095	27609	18520	31787	30689	25624	17121	23150	37617	22091	26800	19229	33949	19605	24295	19796	30377	19711	33329	31701	23207	19453	20207	27399	29565	26616	22178	30495	26949	41449	17846	10734	21410	24787	13425
NA	Unknown_10	NA	NA	NA	983	892	708	645	656	1366	1504	753	1147	1940	904	363	974	1448	563	615	675	4366	1721	615	1468	703	824	3034	5588	1762	3613	1540	3843	1640	5222	2358	1054	1565	3811	2011
NA	Unknown_11	NA	NA	NA	153	38	139	114	94	145	159	147	154	105	6	29	104	18	173	175	156	36	33	133	152	176	185	143	185	145	156	119	203	138	161	99	117	183	176	174
NA	Unknown_12	NA	NA	NA	147	195	162	155	181	159	152	145	145	147	152	162	190	162	177	149	150	160	174	161	179	171	158	161	134	159	148	144	215	171	206	156	144	172	163	151
NA	Unknown_13	NA	NA	NA	4587	6762	6127	5157	13680	6177	9696	7837	6372	7947	8996	5092	7654	5751	4257	12294	8255	13943	11154	7197	6054	9689	22987	18653	4781	1915	7373	19656	5616	10919	7835	29754	5865	5496	10868	3065
NA	Unknown_15	NA	NA	NA	691	740	1349	254	2228	978	1154	2162	1025	1070	1861	1084	2318	1193	1363	1762	737	1296	1504	1211	1862	1131	2433	2384	556	499	910	355	738	576	1232	1709	1091	1560	1158	422
NA	Unknown_16	NA	NA	NA	365	602	649	297	608	642	659	682	467	540	597	531	579	558	705	739	382	618	636	564	616	613	697	654	732	575	531	422	650	443	628	467	561	737	581	473
NA	Unknown_17	NA	NA	NA	14486	19070	13486	31659	12880	13470	11873	7490	14222	14822	15371	13649	10267	10713	8106	10233	20425	16861	20461	8361	12480	15652	8406	11328	13244	14848	15459	69257	12892	35758	15682	13762	4774	8371	13244	5585
NA	Unknown_19	NA	NA	NA	190	214	216	228	205	204	184	159	155	173	203	128	190	167	179	269	215	194	248	193	197	225	238	267	206	184	236	274	147	262	149	333	120	234	203	93
NA	Unknown_20	NA	NA	NA	456	644	616	1001	588	275	454	322	328	503	709	608	632	743	490	372	397	241	566	467	843	691	413	348	329	381	291	579	593	1058	765	652	360	363	166	268
NA	Unknown_22	NA	NA	NA	1751	2966	2503	572	3958	2304	3912	3529	1755	1926	2234	2370	3538	3326	5512	4032	1568	3343	2910	3007	3641	3446	4775	4365	3658	2655	2121	685	3146	1076	3667	2971	4284	4989	3550	3100
NA	Unknown_23	NA	NA	NA	831	889	1396	1197	1207	970	1213	2023	686	1266	1219	865	761	1029	1381	2091	1200	1212	1781	843	1049	946	913	1983	2450	1293	1204	1839	1181	1220	872	1409	971	2112	1123	717
NA	Unknown_24	NA	NA	NA	24907	4833	4825	4225	5109	4733	2763	18211	4066	5121	4689	4328	5393	4167	3228	3447	27530	14896	4709	4384	7515	3348	2384	4028	863	6173	11795	32633	4972	5197	3912	6515	5837	11023	12926	3279
NA	Unknown_25	NA	NA	NA	642	658	351	402	545	359	291	407	334	705	292	432	517	485	318	252	342	368	602	460	291	380	246	239	404	400	366	350	300	563	390	356	173	312	296	165
NA	Unknown_26	NA	NA	NA	5	9	9	15	8	17	16	9	10	16	16	10	10	21	10	13	6	41	25	19	26	11	8	28	47	25	37	24	57	43	71	53	15	35	38	27
NA	Unknown_27	NA	NA	NA	479	1057	766	1564	1547	585	890	677	680	722	906	1033	2314	1032	1197	789	708	911	1732	835	1430	1490	535	690	934	954	872	1127	858	1188	473	1284	712	903	829	505
NA	Unknown_28	NA	NA	NA	1368	1552	1637	1370	1447	1288	1190	1272	1066	1390	1482	1404	1377	1355	1317	1408	1268	1214	1652	1315	1394	1144	1183	1225	1356	1259	1190	1327	1909	1472	1417	1485	1335	1344	1197	1143
NA	Unknown_29	NA	NA	NA	2966	3180	3370	2589	2397	2729	1875	2554	1824	2845	2878	2866	3171	2673	1906	2110	2818	2579	2800	2607	3086	1963	1965	2235	2085	2885	2927	2320	3235	3649	3505	2836	2451	2820	3062	2033
NA	Unknown_30	NA	NA	NA	429	802	641	238	713	485	850	1497	1869	715	469	433	1527	811	795	1081	1101	1573	486	512	603	3242	1409	2254	2454	2013	1477	1523	495	422	603	2149	744	1536	923	948
NA	Unknown_31	NA	NA	NA	113	152	126	58	102	116	367	225	378	145	79	109	293	148	266	313	279	568	52	102	139	691	200	294	457	514	400	395	54	106	142	346	119	293	369	181
NA	Unknown_32	NA	NA	NA	9002	13959	15430	10163	12742	10546	11160	6888	7540	15412	13278	14111	8496	13200	8614	8590	9686	13703	9872	5949	10701	6109	4496	5980	8486	10147	6507	21352	8842	13136	8548	3916	4531	6841	6754	3168
NA	Unknown_35	NA	NA	NA	1050	1509	1722	1589	1970	1645	1636	1520	1145	1972	2206	2113	1628	1759	1654	1591	1525	2246	2285	1485	2141	1656	1274	1302	1757	1779	1564	2533	1783	2279	1828	1433	1271	1565	1918	904
NA	Unknown_36	NA	NA	NA	4968	9681	9925	9023	12477	9788	11537	8105	6374	10622	10813	11356	7198	9172	10646	10208	8741	16650	16012	8875	12090	5788	7417	8655	13236	10212	9635	12703	10930	16232	11794	12608	6962	9607	14506	5812
NA	Unknown_37	NA	NA	NA	20	23	25	12	15	18	14	24	24	24	24	28	18	17	20	28	22	34	24	20	16	19	31	26	13	18	25	26	32	15	22	23	26	21	28	20
NA	Unknown_38	NA	NA	NA	234	56	542	222	95	193	197	227	318	312	523	309	249	268	272	60	99	387	342	147	527	519	147	234	283	58	340	256	407	332	203	626	268	321	351	279
NA	Unknown_39	NA	NA	NA	341	426	579	226	780	503	692	717	501	682	698	426	446	495	404	948	476	1061	777	515	574	584	1060	777	500	241	552	739	485	389	528	663	467	560	935	241
NA	Unknown_40	NA	NA	NA	207	401	209	243	304	320	302	143	319	565	140	225	421	141	489	380	226	216	228	236	408	584	237	191	219	605	420	194	538	512	369	294	298	356	740	376
NA	Unknown_41	NA	NA	NA	1128	1029	1647	590	941	1194	2381	2094	1186	1736	1449	1207	1280	1775	2702	2235	1123	2236	539	1681	1885	1432	1906	842	2975	2039	1380	613	2497	572	1472	887	2038	2412	1359	1632
NA	Unknown_42	NA	NA	NA	3330	7995	3238	3813	5694	5086	5683	2711	3614	5198	3224	3606	2867	6145	4267	5556	4520	7504	4460	6192	5684	3405	4456	5669	5439	5119	4945	13121	5888	6145	7386	6877	2060	3126	6642	2724
NA	Unknown_43	NA	NA	NA	18824	10592	11576	7381	10621	8740	7302	14587	7543	11475	7954	8312	9641	9717	14220	7139	12450	10947	9759	5542	10548	7152	15242	7844	9249	8156	8202	9239	21345	7019	10367	5253	12138	5833	8371	15941
NA	Unknown_44	NA	NA	NA	35140	41654	31694	41985	46902	41575	43106	35777	39334	41050	40288	40985	45175	46560	29302	39517	40774	38660	37456	46593	48558	41797	41620	39466	46731	37314	33486	34969	28151	43508	30475	41947	19447	41022	36483	29722
NA	Unknown_45	NA	NA	NA	15840	14375	17878	10616	14042	11913	13258	23395	4359	18001	17143	16371	14018	13152	12477	13614	4314	14375	10642	17790	7870	10442	5040	12832	5764	11090	8335	22033	28086	15406	15081	2777	9583	7483	10286	7137
NA	Unknown_46	NA	NA	NA	380	473	484	280	341	436	457	367	452	392	395	421	446	375	572	395	489	453	373	336	400	468	541	467	369	408	370	360	587	286	471	530	439	470	431	454
NA	Unknown_47	NA	NA	NA	6869	13572	12329	16730	21469	12387	11949	4390	2725	1679	11625	5057	34562	4744	25382	28183	3709	1255	12348	20555	7639	34170	26401	10031	23814	4206	6913	13243	8908	14497	14446	17229	22441	29569	28844	14478
NA	Unknown_48	NA	NA	NA	1992	2389	2436	1210	1429	1770	1551	1865	1784	1170	1761	796	1841	1051	1221	1422	1726	1445	1768	1126	1700	2171	1771	1430	1545	1528	2637	1184	1209	1050	672	825	907	1555	2130	632
NA	Unknown_49	NA	NA	NA	462	633	948	453	1523	888	1539	1647	1016	949	1215	860	1175	897	1050	2198	1269	2259	1791	1127	1015	1508	3185	2344	1033	987	1207	1644	973	979	1059	2638	1534	1865	1937	781
NA	Unknown_51	NA	NA	NA	2518	652	3602	1584	1093	1302	1499	1005	1292	2652	3549	953	834	2536	1093	1772	1407	1723	660	1888	2844	1401	1689	1554	1323	900	1778	2132	1979	3160	962	1472	985	1408	1419	739
NA	Unknown_52	NA	NA	NA	437	536	418	247	380	414	442	433	427	391	368	401	547	346	463	415	464	448	233	393	398	540	498	375	429	446	410	398	591	280	430	279	482	430	491	528
NA	Unknown_53	NA	NA	NA	14350	1740	2641	7418	201	1849	2046	1089	2785	3756	3007	2066	728	532	564	1031	3994	1441	2551	1014	580	1760	672	478	1786	3010	3319	22904	8990	6392	488	975	1471	615	912	1235
NA	Unknown_54	NA	NA	NA	811	1055	858	962	643	635	573	576	509	748	1163	512	1034	727	513	330	826	523	684	520	406	1162	704	294	424	508	257	1007	412	649	685	508	571	625	480	263
NA	Unknown_55	NA	NA	NA	286	832	291	284	861	451	1211	853	839	237	222	506	1121	387	1467	1507	1056	893	634	639	390	1024	1872	1616	893	470	579	295	678	316	677	794	1437	962	1110	909
NA	Unknown_56	NA	NA	NA	1180	6830	2378	2019	3465	2607	3161	3229	3073	1617	4289	7332	13271	3845	2601	2231	2494	4486	2138	4208	9550	6711	3277	3274	1748	1986	2378	1667	2142	4499	19648	4284	2018	1883	3391	3996
NA	Unknown_57	NA	NA	NA	550	4157	4516	18537	3329	1815	1967	3082	3718	3419	3488	458	969	2737	362	619	9404	4522	1086	395	3173	1722	2003	2595	1411	979	3492	21138	9785	13430	4095	20075	4833	5428	1020	515
NA	Unknown_58	NA	NA	NA	272	243	196	152	215	239	194	248	233	230	230	415	325	416	271	314	203	235	303	358	249	265	145	182	351	294	175	145	248	148	268	232	210	334	316	113
NA	Unknown_59	NA	NA	NA	3990	4948	6012	399	4862	2569	3292	3478	3861	3826	1963	1766	4214	4018	2509	3284	1664	2310	2638	1115	2878	3978	2710	2511	1683	1173	2051	1446	753	620	1905	1025	993	2111	3129	1764
NA	Unknown_60	NA	NA	NA	360	361	374	37	221	180	384	225	186	312	52	20	237	209	40	48	122	144	110	38	57	264	225	177	342	36	136	297	112	86	395	46	20	68	269	205
NA	Unknown_61	NA	NA	NA	1593	155	312	731	64	678	557	556	343	669	1160	113	72	373	79	663	350	319	279	1555	347	153	646	33	423	422	333	1411	1439	667	43	79	546	99	378	257
NA	Unknown_62	NA	NA	NA	5157	14828	10146	4303	11650	8856	6670	5983	9148	13839	1618	7926	2863	8133	5232	9177	8349	8334	18721	9539	9028	8954	7721	9248	10063	6776	8477	8352	25051	4360	10704	3147	10493	8119	8683	2406
NA	Unknown_63	NA	NA	NA	4497	7957	17215	6998	21967	13057	3588	12713	15130	16949	2234	7359	7555	9614	16466	13198	17344	3794	9613	21146	22707	8188	5800	11812	7970	4317	7255	2606	25679	13426	25217	7548	15930	15410	6296	3828
NA	Unknown_65	NA	NA	NA	13030	17342	12018	17560	18751	14456	3224	12390	15896	9496	16039	9035	6105	15417	13275	16251	23040	17011	13878	15660	23648	10463	15361	18592	22755	20151	21670	10046	22577	11113	20078	19963	17219	19728	17200	15621
NA	Unknown_66	NA	NA	NA	696	1344	1567	208	1068	1048	997	1019	671	1230	1320	809	823	797	740	1068	484	799	1557	818	1438	853	1047	865	801	1028	865	487	217	233	706	168	241	704	887	351
NA	Unknown_67	NA	NA	NA	3179	5350	5263	4274	2536	4266	4860	3303	2961	3321	5668	4583	4364	3193	4028	4837	4972	3547	5053	3561	7479	6182	4796	3033	3060	5169	5035	2754	1155	2985	3101	4225	3280	4882	2735	1814
NA	Unknown_68	NA	NA	NA	2674	2051	4302	3729	3222	3230	3543	3200	2746	3054	3703	3125	3328	3098	2713	3230	3062	3369	3234	2338	3794	3216	2769	2935	2873	2718	2927	2900	1922	3607	3449	3938	1933	3255	2664	1643
NA	Unknown_69	NA	NA	NA	2736	427	4401	212	314	313	263	194	230	1539	255	284	359	593	285	346	482	364	779	311	459	225	302	441	486	498	768	227	338	286	180	356	189	302	232	83
NA	Unknown_70	NA	NA	NA	733	597	2098	214	1170	1018	1255	1366	945	1413	1316	859	931	492	993	1386	707	1158	1641	1019	1636	991	1853	1316	932	1150	1157	657	338	310	819	390	518	821	1249	636
NA	Unknown_71	NA	NA	NA	3929	8253	5467	1114	1315	2910	4406	2265	6873	2786	5456	4713	1990	1270	3218	3247	6820	11247	6802	1695	174	2013	3612	3801	3168	9766	9485	18027	6663	1710	1738	6640	1967	2638	11155	4618
NA	Unknown_72	NA	NA	NA	5387	6549	6498	5508	7020	4323	4003	2915	3653	2223	2852	7397	7167	6845	8015	7970	4279	5084	3833	8904	2448	3361	2120	3640	4387	4353	3160	3673	4600	4005	4113	6728	2840	4726	6385	1475
NA	Unknown_73	NA	NA	NA	1917	2195	4058	1896	7792	3458	8255	7980	3480	4791	5301	2315	3806	3840	3661	9849	4063	9107	5757	3347	4120	4481	14514	12396	3813	735	4267	8172	3332	4758	4545	13922	4856	5302	8538	1482
NA	Unknown_75	NA	NA	NA	2630	3059	769	7609	7893	2429	4158	5340	4740	2796	7013	11740	3587	6049	1375	1950	3184	1393	3077	1545	1250	2342	5757	7521	3038	3546	3366	6350	7340	2960	2153	3843	3360	1895	2226	2060
NA	Unknown_76	NA	NA	NA	43575	25384	14266	7129	18017	17465	20755	24570	26550	10986	40323	575	28572	25535	21742	21400	38577	42156	27879	26978	32739	19471	29970	9079	34037	38292	3331	21127	40854	14021	7697	21498	19987	27040	24474	47634
NA	Unknown_77	NA	NA	NA	2533	5140	4215	1448	4923	3283	3431	3653	2796	3183	3662	2447	4099	4089	3092	4002	2010	2568	4944	3111	6202	3878	4236	3975	3035	3321	3083	1911	739	1419	4081	1199	2057	3422	2512	2229
NA	Unknown_78	NA	NA	NA	773	1028	1111	1172	1180	839	896	1115	916	773	1950	802	1216	1094	939	1107	809	896	806	988	1388	1169	1276	1117	997	1015	1300	874	411	1790	932	1696	480	925	1014	481
NA	Unknown_79	NA	NA	NA	1559	2368	3737	1585	5780	2760	4567	5125	2242	3592	4895	1802	2987	2773	2761	6545	2570	5418	4318	2853	4069	4044	9002	8916	2672	1148	3390	4530	1527	3046	2864	4334	3630	4194	4602	951
NA	Unknown_80	NA	NA	NA	254	345	263	336	310	336	266	170	237	130	221	399	389	667	431	333	315	244	394	664	292	322	129	193	471	403	241	175	300	296	449	372	273	472	426	75
NA	Unknown_81	NA	NA	NA	39	185	121	119	84	173	137	129	181	151	138	126	258	166	201	204	163	221	186	178	158	178	151	210	106	248	165	138	61	188	158	218	103	265	173	71
NA	Unknown_82	NA	NA	NA	706	1326	1379	775	2623	1376	2636	2120	1110	1604	1493	836	1422	1443	1381	3304	1285	3108	2146	1608	1484	1623	3671	3845	2075	587	1622	3140	1190	1996	1481	3366	1259	1619	3662	581
NA	Unknown_83	NA	NA	NA	493	433	561	440	965	769	1108	789	796	373	970	614	777	2312	797	837	1746	1081	610	946	970	1141	623	2917	884	1127	1630	255	398	594	1163	1893	837	686	2293	563
NA	Unknown_84	NA	NA	NA	362	692	342	234	512	495	445	340	560	2705	284	459	497	770	502	269	339	633	527	271	523	276	261	578	330	1528	2036	398	1260	490	679	434	656	688	861	356
NA	Unknown_85	NA	NA	NA	803	713	1005	667	656	820	687	905	633	797	703	610	637	818	506	538	583	792	806	374	615	445	543	658	879	783	683	885	694	760	1046	525	434	757	775	373
NA	Unknown_86	NA	NA	NA	321	585	733	334	395	518	499	551	597	420	480	287	529	413	635	508	402	349	300	364	397	574	396	457	524	597	596	292	828	487	386	546	283	485	518	154
NA	Unknown_87	NA	NA	NA	84	59	167	97	461	185	298	641	203	235	272	163	262	260	156	516	223	351	298	266	241	325	847	761	71	18	149	309	218	38	318	1551	426	425	326	70
NA	Unknown_88	NA	NA	NA	698	2824	1043	68	1936	740	462	820	2624	888	1635	1435	2867	1455	360	460	990	2073	765	1463	2676	2225	545	806	239	948	1276	281	718	957	2815	48	141	185	1707	862
NA	Unknown_89	NA	NA	NA	58	36	28	168	34	55	55	58	33	27	27	54	75	40	59	40	47	55	56	16	27	56	63	39	65	148	87	71	54	61	111	88	44	78	89	38
NA	Unknown_90	NA	NA	NA	295	968	319	275	325	504	496	135	467	534	610	389	733	1269	344	260	353	714	184	142	558	16	173	557	385	1266	487	600	467	608	1533	561	883	1246	590	131
NA	Unknown_91	NA	NA	NA	10768	9728	17125	21992	33079	8109	10072	6910	10721	11052	16149	4647	21568	6344	15702	11442	9651	15051	15901	18113	12740	9073	13370	5263	13771	11442	14471	31449	16400	9872	26900	35838	10137	16282	29989	5975
NA	Unknown_93	NA	NA	NA	549	1345	1422	437	1367	908	1019	1182	634	985	1427	938	1074	1169	796	1284	464	885	1371	1004	1849	1211	1331	968	973	833	717	593	397	607	1030	256	439	774	900	453
NA	Unknown_94	NA	NA	NA	173	320	625	286	858	372	642	852	204	354	832	289	565	292	545	1431	154	103	582	246	936	777	1564	965	328	95	549	825	232	166	368	1867	416	753	424	56
NA	Unknown_95	NA	NA	NA	176	144	140	175	237	170	135	200	186	258	127	284	153	312	163	122	101	220	273	142	130	107	72	141	197	158	77	200	206	205	201	236	84	128	170	89
NA	Unknown_96	NA	NA	NA	579	950	3054	3561	696	2051	911	769	745	1056	3452	2048	562	555	2503	4115	2610	2278	4731	1947	1183	637	1696	2372	1038	3313	2369	4091	1007	5144	438	1992	1885	3950	1189	268
NA	Unknown_97	NA	NA	NA	189	461	312	496	619	504	238	252	268	546	424	383	481	497	86	273	187	287	502	438	585	482	305	265	189	276	196	408	463	696	515	293	229	212	371	93
NA	Unknown_98	NA	NA	NA	9486	15126	8925	12561	16640	16089	16742	12495	9426	13675	8619	7754	19473	19872	12990	15448	9954	13507	11246	17031	14720	17534	9930	16258	19396	12323	10817	12999	10913	18760	19432	13415	6137	11253	13913	3904
NA	Unknown_99	NA	NA	NA	270	411	298	246	261	300	300	286	222	461	403	438	236	226	347	276	84	530	601	210	344	176	149	180	753	376	455	411	551	524	469	240	205	291	693	148
NA	Unknown_100	NA	NA	NA	15743	16852	21213	15655	13105	12732	4541	12900	9354	17031	19142	10562	12974	13595	10748	10438	10892	10438	19930	5881	15396	12596	11858	6771	11347	12891	13285	18024	9496	18862	9356	5869	8244	10052	10968	4462
NA	Unknown_101	NA	NA	NA	76	25	211	116	309	119	127	125	87	103	202	115	153	138	56	181	89	113	258	81	267	140	127	80	146	94	82	110	139	135	41	28	139	189	160	64
NA	Unknown_102	NA	NA	NA	2048	3571	4661	2379	4863	3078	3394	5036	2322	1565	4571	1695	4458	2898	3316	5945	1808	2114	3862	4457	7557	3778	3999	2885	2948	2375	3434	830	1383	2516	1310	1124	2348	3915	2815	537
NA	Unknown_103	NA	NA	NA	1075	1708	1571	277	1051	685	1419	747	1339	1630	825	581	745	1204	850	361	552	880	827	378	520	684	606	613	550	778	827	1103	235	348	413	376	215	401	760	255
NA	Unknown_104	NA	NA	NA	1542	3025	2577	1760	1645	1950	2046	2072	1300	1429	3161	2423	2049	2129	2505	2488	1708	1798	2923	3353	3211	2513	1707	1744	1470	2715	1930	1024	865	882	2025	1962	1105	1885	1911	553
NA	Unknown_105	NA	NA	NA	290	708	919	887	646	533	720	1189	249	573	794	348	786	252	1886	1123	137	267	643	492	885	622	1225	679	298	527	423	248	252	140	810	12679	269	541	412	139
NA	Unknown_107	NA	NA	NA	125	146	82	262	48	268	51034	867	1016	94	7063	105	123	118	1764	2545	925	2200	167	470	184	5299	1403	1072	39838	2230	1914	2679	1680	2530	117	3073	1067	1690	1120	427
NA	Unknown_108	NA	NA	NA	132	294	215	286	331	271	385	240	156	267	233	177	259	289	214	394	181	391	355	361	301	249	310	328	441	242	276	348	268	457	291	242	215	271	518	109
NA	Unknown_109	NA	NA	NA	1039	2493	920	1357	1239	1436	1458	1645	788	1114	2652	1855	622	1487	1856	1661	1120	1125	1883	1871	1998	1245	1096	1076	1108	1443	731	1073	845	1016	1498	1224	805	1326	1108	427
NA	Unknown_111	NA	NA	NA	58	96	118	98	66	118	140	126	84	101	99	141	93	210	119	117	80	123	19	95	133	46	57	75	158	115	111	96	168	145	227	107	84	146	199	37
NA	Unknown_112	NA	NA	NA	460	824	625	651	983	504	806	1076	330	246	799	334	656	645	733	993	334	552	695	809	1044	731	1074	974	730	352	818	193	333	500	222	425	643	924	526	152
NA	Unknown_114	NA	NA	NA	8	19	8	13	16	304	15	7	5	371	414	464	703	215	209	572	212	390	40	566	496	2	409	191	464	427	524	443	534	341	777	699	315	463	371	171
NA	Unknown_115	NA	NA	NA	513	726	750	1090	1212	855	1015	953	405	912	724	619	863	1184	675	1059	446	777	982	951	1263	1010	631	940	1075	547	520	612	425	1389	1118	322	597	933	714	342
NA	Unknown_116	NA	NA	NA	2044	3130	4886	2357	3345	2997	2846	3364	1819	3510	4055	2011	3466	2301	2119	2142	2252	2401	3507	1494	4551	3017	1327	1903	1941	1997	2635	1566	1473	2861	2049	1621	1009	2362	2055	458
NA	Unknown_117	NA	NA	NA	120	229	210	90	191	219	210	256	143	307	257	171	176	176	186	211	138	291	264	189	200	201	188	178	223	221	251	182	95	183	138	120	113	161	274	74
NA	Unknown_118	NA	NA	NA	451	574	937	435	299	346	331	470	353	128	520	147	459	372	314	282	199	102	283	123	413	424	358	251	125	110	469	364	354	189	281	282	157	220	254	103
NA	Unknown_119	NA	NA	NA	407	1821	857	811	2143	716	909	800	720	630	821	1806	2152	849	1600	913	741	953	1436	1066	1167	1163	823	1834	899	751	750	751	992	939	2353	1996	746	1644	952	505
NA	Unknown_121	NA	NA	NA	3501	4667	8225	6123	7292	6703	6947	6507	4056	8169	8491	6167	5121	5946	6719	6210	5214	9342	11447	6131	9277	6850	3039	5163	9861	7332	7207	8943	6927	9470	5529	6033	4139	6634	8401	2747
NA	Unknown_122	NA	NA	NA	66	2537	145	481	277	381	459	132	74	195	620	381	293	159	472	1136	149	244	347	4738	170	584	273	330	600	326	359	650	139	438	164	121	85	299	2001	49
NA	Unknown_123	NA	NA	NA	370	476	431	434	860	578	722	923	489	461	379	1187	672	855	952	488	340	734	632	1235	433	587	401	447	1236	814	525	460	1476	711	1686	638	461	604	1954	337
NA	Unknown_124	NA	NA	NA	48	151	52	37	37	57	44	61	64	63	62	52	33	82	52	41	55	35	72	106	72	65	42	43	66	55	49	35	101	47	74	34	79	80	35	23
NA	Unknown_125	NA	NA	NA	10	15	68	95	96	52	7	46	65	16	24	25	46	124	16	42	105	32	38	97	178	86	69	17	11	23	74	27	36	59	61	52	29	45	38	68
NA	Unknown_126	NA	NA	NA	1163	1527	927	812	987	1265	1263	959	992	1073	1221	1003	1243	2958	1070	967	674	1461	1644	1100	1115	1238	690	843	2261	1740	1756	1249	1829	2103	3266	1540	1616	1964	1841	410
NA	Unknown_127	NA	NA	NA	46	42	70	50	36	38	37	38	18	49	46	49	30	45	24	27	25	44	67	24	32	36	25	33	29	21	43	92	52	55	36	34	19	31	31	16
NA	Unknown_128	NA	NA	NA	190	194	168	185	183	195	236	205	211	327	179	238	256	256	228	199	138	284	384	193	223	191	107	181	667	328	205	228	309	323	275	242	221	304	477	102
NA	Unknown_129	NA	NA	NA	27	88	78	31	34	62	56	14	50	35	33	52	57	203	53	8	34	69	66	77	54	57	20	57	77	154	40	14	53	64	253	53	107	132	83	14
NA	Unknown_130	NA	NA	NA	66	62	100	94	154	113	168	227	134	111	157	137	92	189	223	149	102	65	142	90	112	125	81	125	111	173	168	92	270	161	238	252	149	200	288	133
NA	Unknown_131	NA	NA	NA	58	132	171	88	102	85	61	78	37	83	179	60	99	60	50	66	67	94	180	72	143	94	51	56	34	89	97	71	22	125	39	34	35	79	67	9
NA	Unknown_132	NA	NA	NA	96	47	189	208	217	164	173	123	90	156	207	61	162	141	174	206	218	208	175	180	247	173	184	134	218	218	88	142	133	227	206	136	101	72	327	48
NA	Unknown_135	NA	NA	NA	208	268	276	199	256	238	168	212	194	241	301	262	228	253	133	186	188	292	365	152	268	245	154	117	108	224	166	184	308	209	234	244	164	251	198	103
NA	Unknown_136	NA	NA	NA	167	277	249	53	194	177	244	218	196	281	146	178	141	253	193	205	75	155	177	93	191	171	102	127	129	174	102	197	80	82	97	64	60	99	192	72
NA	Unknown_137	NA	NA	NA	308	399	787	364	1269	573	1211	1590	405	650	922	359	623	601	773	1829	428	961	786	627	883	826	2468	2268	676	195	615	689	300	591	595	746	1210	1247	754	183
NA	Unknown_138	NA	NA	NA	248	331	337	405	275	264	224	172	139	234	327	283	231	312	170	197	178	176	399	130	326	269	224	221	182	64	182	442	165	344	143	188	155	157	166	118
NA	Unknown_139	NA	NA	NA	174	169	232	203	197	192	202	276	139	224	192	218	139	180	154	225	156	195	346	152	171	192	181	215	215	164	216	250	175	276	192	254	168	251	163	116
NA	Unknown_140	NA	NA	NA	199	378	50	319	540	325	426	366	151	251	365	881	349	463	374	217	114	465	120	508	304	334	260	268	631	476	280	400	991	397	745	276	269	395	753	180
NA	Unknown_141	NA	NA	NA	830	1567	1307	752	1913	1460	1281	2011	534	2076	1619	1667	1298	1582	1065	1626	715	1538	2009	1812	1260	1432	1155	1151	1625	1144	1728	1331	1344	1222	1540	1133	875	1494	1731	606
NA	Unknown_143	NA	NA	NA	222	326	354	294	611	398	425	529	277	207	347	775	443	646	628	317	177	512	514	814	254	398	203	204	894	550	375	272	1382	468	1018	296	58	363	1306	223
NA	Unknown_144	NA	NA	NA	432	964	1000	602	834	721	721	833	361	1066	803	536	599	668	572	888	544	702	826	771	766	7	575	651	706	519	704	1339	325	1075	388	786	522	642	546	341
NA	Unknown_145	NA	NA	NA	44	68	47	81	67	68	57	49	58	72	57	62	52	31	64	75	46	71	86	94	57	0	59	59	77	77	112	48	61	105	58	19	52	88	100	26
NA	Unknown_147	NA	NA	NA	2289	8066	1120	1620	1756	3601	3325	1201	2605	2245	4678	2819	3920	18318	1422	1067	1768	5383	4624	1850	2696	3183	881	3772	4440	5171	3341	3673	5500	6048	21482	5485	11336	12460	4899	352
NA	Unknown_148	NA	NA	NA	73	118	119	80	145	121	134	86	111	105	149	112	133	191	118	84	100	191	181	109	161	117	76	74	165	159	140	132	138	169	238	159	246	165	187	65
NA	Unknown_149	NA	NA	NA	928	1083	357	453	1481	994	1047	879	814	1103	661	769	734	1069	714	985	473	1540	1671	73	1009	896	913	1081	282	459	740	639	335	746	472	898	236	548	1276	335
NA	Unknown_150	NA	NA	NA	100	107	112	51	48	132	95	111	57	134	138	163	109	119	139	70	50	186	163	85	158	120	44	57	82	126	127	115	119	140	82	64	48	100	198	50
NA	Unknown_151	NA	NA	NA	1314	2249	1578	1752	1116	1830	1610	951	814	1408	2328	1586	1218	913	967	1586	1518	1592	3232	2094	2580	1687	984	1297	1628	1922	1991	1136	379	1900	598	797	752	1544	1458	342
NA	Unknown_152	NA	NA	NA	32	95	44	33	89	45	38	32	61	26	62	109	102	53	102	40	60	70	82	31	48	60	11	108	30	55	66	31	79	42	123	149	37	82	56	66
NA	Unknown_153	NA	NA	NA	45	58	109	59	90	81	78	99	42	92	109	110	61	91	91	62	58	117	129	53	99	77	58	60	108	67	77	140	162	144	94	91	68	81	119	51
NA	Unknown_154	NA	NA	NA	44	118	234	130	184	163	170	213	169	180	112	257	143	130	161	145	125	263	146	177	205	156	143	105	117	295	229	109	219	195	179	81	224	226	169	132
NA	Unknown_155	NA	NA	NA	132	111	300	155	182	193	90	291	133	263	298	309	162	232	226	169	152	324	313	76	204	187	174	162	289	178	229	416	434	362	260	253	205	229	243	108
NA	Unknown_156	NA	NA	NA	665	854	861	1073	1275	1092	1156	1029	673	983	919	583	1358	982	1066	1355	690	852	777	1635	1585	1210	1227	1170	1138	830	1147	719	944	1371	965	631	957	1360	920	366
NA	Unknown_157	NA	NA	NA	35	88	132	38	66	68	62	54	34	60	144	66	61	46	41	53	61	56	117	57	120	70	28	36	6	69	84	22	30	47	39	19	23	56	50	31
NA	Unknown_158	NA	NA	NA	175	192	275	168	193	212	204	250	155	180	155	115	197	196	216	212	191	182	252	248	177	216	284	215	189	287	320	51	234	174	187	209	108	203	182	59
NA	Unknown_159	NA	NA	NA	264	396	66	260	367	424	472	505	151	644	413	341	366	460	288	391	274	445	297	513	519	426	230	401	355	602	237	214	357	292	201	210	268	350	427	131
NA	Unknown_160	NA	NA	NA	83	128	103	128	109	112	113	85	71	99	91	80	78	57	92	156	127	100	109	152	116	118	133	120	82	95	104	116	57	126	73	112	97	131	129	54
NA	Unknown_161	NA	NA	NA	26	17	32	18	61	35	50	38	28	39	16	84	45	38	26	41	32	65	40	43	17	36	24	18	70	41	34	25	101	32	53	22	29	46	66	24
NA	Unknown_162	NA	NA	NA	62	112	100	69	178	106	152	149	84	66	73	260	142	148	131	97	53	177	116	203	63	112	82	44	235	161	101	88	363	103	147	86	73	94	297	65
NA	Unknown_163	NA	NA	NA	24692	23950	11861	27995	26197	24113	18187	24064	31258	18930	13796	25066	29630	9637	30270	33338	35104	35356	20272	20756	17001	23080	29803	10805	37546	33309	35848	25080	26897	11165	21528	27752	29726	26446	35396	32295
NA	Unknown_164	NA	NA	NA	73	107	125	98	62	122	129	131	89	133	181	164	110	123	131	132	108	125	263	140	160	116	53	72	120	158	140	164	94	202	101	92	89	147	112	59
NA	Unknown_165	NA	NA	NA	621	793	743	809	719	770	899	941	636	1023	1019	852	762	810	976	826	657	914	1226	1016	964	759	411	489	1069	799	750	846	1403	1101	802	573	520	682	1191	344
NA	Unknown_166	NA	NA	NA	3064	2486	2435	1823	2927	2439	1144	1917	2546	1789	2761	3030	2241	2230	2557	2150	3017	2002	1023	2773	2300	2288	1421	1366	2613	2718	982	2210	4568	2149	2500	2284	2231	2152	1500	2292

## Sheet: OPLSDA_parameters
	R2X(cum)	R2Y(cum)	Q2(cum)	RMSEE	pre	ort	pR2Y	pQ2	yaxis	permI
P_M	0.264	0.963	-0.272	0.109	1	2	0.956	0.789	0.013	1000
SPL_M	0.227	0.979	0.258	0.165	1	2	0.325	0.205	-0.021	1000
SPH_M	0.193	0.952	0.557	0.36	1	1	0.005	0.004	-0.216	1000
SPL_P	0.27	0.992	-0.439	0.0521	1	2	0.4	0.936	0.062	1000
SPH_P	0.212	0.921	0.305	0.308	1	1	0.563	0.067	-0.205	1000
SPH_SPL	0.209	0.922	0.325	0.153	1	1	0.596	0.069	-0.142	1000

## Sheet: OPLSDA_VIP_P_M
Class	Name	HMDBID	KeggID	VIP	Corr.Coeffs.	p
Esters	Glycerol 1-octadecanoate	HMDB31075	NA	2.8	0.65	0.0037
Organic Acids	Orotic acid	HMDB00226	C00295	2.7	0.64	0.0045
Fatty Acids	Stearic acid	HMDB00827	C01530	2.2	0.51	0.032
Lipids	Cholesterol	HMDB00067	C00187	2.2	0.51	0.029
Carbohydrates	D-Galactose	HMDB00143	C00984	2.1	0.5	0.035
Carbohydrates	D-Threitol	HMDB04136	C16884	2.1	-0.48	0.041
Amino Acid	Dimethylglycine	HMDB00092	C01026	2	0.47	0.047
Amino Acid	L-Cysteine	HMDB00574	NA	2	0.46	0.054
Fatty Acids	Arachidonic acid	HMDB01043	C00219	2	0.48	0.044
Nucleotide	Uridine	HMDB00296	C00299	2	-0.47	0.05
Fatty Acids	Linoleic acid	HMDB00673	C01595	1.9	0.45	0.063
Organic Acids	Pyruvic acid	HMDB00243	C00022	1.8	-0.43	0.077
Amino Acid	Ratio of Pyruvic acid/L-Serine	HMDB00243/HMDB00187	C00022/C00065	1.7	-0.4	0.097
Nucleotide	Ratio of Uracil/Uridine	HMDB00300/HMDB00296	C00106/C00299	1.7	0.4	0.097
Organic Acids	Ratio of Pyruvic acid/L-Lactic acid	HMDB00243/HMDB00190	C00022/C00186	1.7	-0.4	0.102
Vitamin	Alpha-Tocopherol	HMDB01893	C02477	1.7	0.4	0.099
Amino Acid	Sarcosine	HMDB00271	C00213	1.6	0.37	0.135
Fatty Acids	Heptadecanoic acid	HMDB02259	NA	1.6	0.37	0.134
Alkylamines	Ratio of Spermidine/Putrescine	HMDB01257/HMDB01414	C00315/C00134	1.5	0.35	0.155
Amino Acid	Ratio of Putrescine/Ornithine	HMDB01414/HMDB00214	C00134/C00077	1.5	-0.35	0.155
Amino Acid	Ornithine	HMDB00214	C00077	1.5	0.35	0.158
Fatty Acids	Tetracosanoic acid	HMDB02003	C08320	1.5	0.35	0.159
Nucleotide	Allantoin	HMDB00462	C01551	1.5	-0.35	0.152
Alkylamines	Ethanolamine	HMDB00149	C00189	1.4	-0.33	0.188
Amino Acid	Methylcysteine	HMDB02108	NA	1.4	0.33	0.181
Carbohydrates	D-Mannose	HMDB00169	C00159	1.4	0.34	0.168
Carbohydrates	D-Glucuronic acid	HMDB00127	C00191	1.4	-0.32	0.189
Fatty Acids	Behenic acid	HMDB00944	C08281	1.4	0.34	0.168
Fatty Acids	Caproic acid	HMDB00535	C01585	1.4	0.34	0.172
Alkylamines	Ratio of Ethanolamine/O-Phosphoethanolamine	HMDB00149/HMDB00224	C00189/C00346	1.3	-0.31	0.216
Amino Acid	Ratio of Oxoglutaric acid/L-Glutamic acid	HMDB00208/HMDB00148	C00026/C00025	1.3	-0.3	0.231
Carbohydrates	Gluconic acid	HMDB00625	C00257	1.3	0.31	0.205
Carbohydrates	Ratio of Gluconic acid/Gluconolactone	HMDB00625/HMDB00150	C00257/C00198	1.3	0.31	0.213
Carbohydrates	Fructose 1,6-bisphosphate	HMDB01058	C00354	1.3	-0.3	0.222
Carbohydrates	D-Xylitol	HMDB02917	C00379	1.3	-0.3	0.235
Fatty Acids	Arachidic acid	HMDB02212	C06425	1.3	0.3	0.226
Lipids	MG160	HMDB11564	NA	1.3	0.31	0.214
Amino Acid	L-Valine	HMDB00883	C00183	1.2	0.29	0.24
Carbohydrates	L-Arabitol	HMDB01851	C00532	1.2	0.28	0.264
Lipids	Beta-Glycerophosphoric acid	HMDB02520	C02979	1.2	-0.29	0.249
Organic Acids	Quinic acid	HMDB03072	C06746	1.2	0.28	0.252
Amino Acid	Ratio of L-Glutamic acid/L-Glutamine	HMDB00148/HMDB00641	C00025/C00064	1.1	0.27	0.281
Amino Acid	Ratio of Pyruvic acid/L-Alanine	HMDB00243/HMDB00161	C00022/C00041	1.1	0.26	0.298
Carbohydrates	Mannitol	HMDB00765	C00392	1.1	-0.25	0.31
Carbohydrates	3-Phosphoglyceric acid	HMDB00807	C00597	1.1	0.25	0.314
Fatty Acids	Palmitic acid	HMDB00220	C00249	1.1	0.26	0.292
Nucleotide	Xanthosine	HMDB00299	C01762	1.1	-0.26	0.293
Nucleotide	Guanosine	HMDB00133	C00387	1.1	-0.25	0.308
Nucleotide	Ratio of Xanthine/Xanthosine	HMDB00292/HMDB00299	C00385/C01762	1.1	0.25	0.31
Organic Acids	Glycolic acid	HMDB00115	C00160	1.1	-0.26	0.296
Alcohols	Glycerol	HMDB00131	C00116	1	0.23	0.351
Alkylamines	Putrescine	HMDB01414	C00134	1	-0.24	0.337
Alkylamines	Hydroxylamine	HMDB03338	C00192	1	-0.23	0.365
Amino Acid	Ratio of L-Glutamine/L-Glutamic acid	HMDB00641/HMDB00148	C00064/C00025	1	-0.24	0.333
Amino Acid	Ratio of L-Glutamic acid/Oxoglutaric acid	HMDB00148/HMDB00208	C00025/C00026	1	0.24	0.335
Amino Acid	L-Serine	HMDB00187	C00065	1	0.24	0.341
Amino Acid	Ratio of Ornithine/L-Arginine	HMDB00214/HMDB00517	C00077/C00062	1	0.24	0.341
Amino Acid	L-Glutamic acid	HMDB00148	C00025	1	0.24	0.344
Amino Acid	Methionine sulfoxide	HMDB02005	NA	1	0.23	0.358
Amino Acid	Ratio of Glycine/L-Serine	HMDB00123/HMDB00187	C00037/C00065	1	-0.23	0.361
Amino Acid	Aminoadipic acid	HMDB00510	C00956	1	0.23	0.364
Carbohydrates	D-Ribose	HMDB00283	C00121	1	0.24	0.34
Fatty Acids	Dodecanoic acid	HMDB00638	C02679	1	0.23	0.349
Organic Acids	Oxoglutaric acid	HMDB00208	C00026	1	-0.25	0.327
Amino Acid	Ratio of Beta-Alanine/L-Aspartic acid	HMDB00056/HMDB00191	C00099/C00049	0.9	-0.22	0.388
Amino Acid	Ratio of Citrulline/L-Arginine	HMDB00904/HMDB00517	C00327/C00062	0.9	0.21	0.404
Amino Acid	L-Norleucine	HMDB01645	C01933	0.9	0.21	0.408
Amino Acid	L-Cystine	HMDB00192	C00491	0.9	0.21	0.413
Carbohydrates	Cellobiose	HMDB00055	C06422	0.9	0.22	0.374
Carbohydrates	Ratio of Glucose 6-phosphate/D-Glucose	HMDB01401/HMDB00122	C00092/C00031	0.9	0.22	0.374
Carbohydrates	Ratio of D-Glucuronic acid/Myoinositol	HMDB00127/HMDB00211	C00191/C00137	0.9	-0.21	0.414
Carbohydrates	Ribitol	HMDB00508	C00474	0.9	-0.2	0.415
Fatty Acids	Oleic acid	HMDB00207	C00712	0.9	0.21	0.4
Nucleotide	Ratio of Xanthine/Hypoxanthine	HMDB00292/HMDB00157	C00385/C00262	0.9	0.2	0.425
Organic Acids	Petroselinic acid	HMDB02080	C08363	0.9	0.21	0.407
Organic Acids	Fumaric acid	HMDB00134	C00122	0.9	0.2	0.42
Amino Acid	Ratio of L-Glutamic acid/Pyroglutamic acid	HMDB00148/HMDB00267	C00025/C01879	0.8	-0.19	0.439
Carbohydrates	Glucose 6-phosphate	HMDB01401	C00092	0.8	0.18	0.467
Carbohydrates	Ratio of D-Glucose/Sucrose	HMDB00122/HMDB00258	C00031/C00089	0.8	-0.18	0.482
Fatty Acids	Docosahexaenoic acid	HMDB02183	C06429	0.8	0.18	0.478
Nucleotide	Inosine	HMDB00195	C00294	0.8	-0.18	0.477
Organic Acids	2-Hydroxy-3-methylbutyric acid	HMDB00407	NA	0.8	0.19	0.451
Organic Acids	Ratio of Pyruvic acid/L-Malic acid	HMDB00243/HMDB00156	C00022/C00149	0.8	-0.19	0.455
Organic Acids	3-Hydroxybutyric acid	HMDB00357	C01089	0.8	-0.18	0.476
Organic Acids	L-Malic acid	HMDB00156	C00149	0.8	0.18	0.477
Alkylamines	Spermidine	HMDB01257	C00315	0.7	0.16	0.513
Amino Acid	Citrulline	HMDB00904	C00327	0.7	0.17	0.512
Amino Acid	Urea	HMDB00294	C00086	0.7	-0.16	0.519
Amino Acid	N-Acetyl-L-aspartic acid	HMDB00812	C01042	0.7	0.16	0.526
Carbohydrates	N-Glycolylneuraminic acid	HMDB00833	C03410	0.7	0.17	0.507
Carbohydrates	D-Maltose	HMDB00163	C00208	0.7	0.16	0.515
Carbohydrates	Fructose 1-phosphate	HMDB01076	C01094	0.7	-0.16	0.516
Carbohydrates	Fructose 6-phosphate	HMDB00124	C00085	0.7	0.16	0.524
Indoles	Serotonin	HMDB00259	C00780	0.7	0.17	0.502
Indoles	Tryptamine	HMDB00303	C00398	0.7	0.16	0.531
Lipids	Glycerol 3-phosphate	HMDB00126	C00093	0.7	-0.17	0.512
Nucleotide	Ratio of Inosine/Adenosine	HMDB00195/HMDB00050	C00294/C00212	0.7	-0.17	0.501
Nucleotide	Ratio of Hypoxanthine/Inosine	HMDB00157/HMDB00195	C00262/C00294	0.7	0.15	0.543
Phenols	5-Hydroxydopamine	HMDB04817	NA	0.7	0.17	0.507
Phosphate	Phosphate	HMDB01429	C00009	0.7	0.16	0.52
Vitamin	Ascorbic acid	HMDB00044	C00072	0.7	0.17	0.508
Alcohols	Myoinositol	HMDB00211	C00137	0.6	-0.15	0.554
Amino Acid	L-Methionine	HMDB00696	C00073	0.6	0.15	0.553
Amino Acid	L-Phenylalanine	HMDB00159	C00079	0.6	0.14	0.568
Amino Acid	L-Alloisoleucine	HMDB00557	NA	0.6	-0.14	0.581
Amino Acid	Ratio of Urea/L-Arginine	HMDB00294/HMDB00517	C00086/C00062	0.6	0.14	0.582
Carbohydrates	Ratio of D-Xylose/D-Xylitol	HMDB00098/HMDB02917	C00181/C00379	0.6	0.15	0.561
Carbohydrates	D-Glucose	HMDB00122	C00031	0.6	-0.13	0.608
Lipids	MG181	HMDB11567	NA	0.6	0.14	0.588
Organic Acids	L-Lactic acid	HMDB00190	C00186	0.6	0.15	0.554
Organic Acids	Uric acid	HMDB00289	C00366	0.6	-0.13	0.603
Alcohols	2-Hydroxypyridine	HMDB13751	C02502	0.5	-0.11	0.662
Amino Acid	Ratio of L-Tyrosine/L-Phenylalanine	HMDB00158/HMDB00159	C00082/C00079	0.5	-0.13	0.611
Amino Acid	5-Hydroxylysine	HMDB00450	C16741	0.5	-0.13	0.621
Amino Acid	Ratio of L-Asparagine/L-Aspartic acid	HMDB00168/HMDB00191	C00152/C00049	0.5	-0.12	0.642
Amino Acid	L-Isoleucine	HMDB00172	C00407	0.5	-0.11	0.659
Amino Acid	Ratio of Citrulline/Ornithine	HMDB00904/HMDB00214	C00327/C00077	0.5	-0.11	0.661
Carbohydrates	L-Sorbose	HMDB01266	C08356	0.5	-0.13	0.615
Carbohydrates	N-Acetyl-D-Glucosamine 6-Phosphate	HMDB01062	C00357	0.5	0.12	0.646
Nucleotide	Hypoxanthine	HMDB00157	C00262	0.5	-0.12	0.627
Organic Acids	Ratio of Uric acid/Xanthine	HMDB00289/HMDB00292	C00366/C00385	0.5	-0.12	0.642
Organic Acids	Pyrophosphate	HMDB00250	C00013	0.5	-0.12	0.644
Organic Acids	Maleic acid	HMDB00176	C01384	0.5	0.11	0.654
Organic Acids	4-Hydroxybenzoic acid	HMDB00500	C00156	0.5	0.11	0.668
Amino Acid	L-Proline	HMDB00162	C00148	0.4	0.1	0.682
Amino Acid	L-Threonine	HMDB00167	C00188	0.4	0.1	0.686
Amino Acid	Beta-Alanine	HMDB00056	C00099	0.4	-0.1	0.701
Amino Acid	L-Alpha-aminobutyric acid	HMDB00452	C02356	0.4	0.09	0.723
Amino Acid	Glycine	HMDB00123	C00037	0.4	0.09	0.724
Amino Acid	L-Asparagine	HMDB00168	C00152	0.4	0.09	0.735
Carbohydrates	Allose	HMDB01151	C01487	0.4	-0.1	0.704
Carbohydrates	Rhamnose	HMDB00849	C00507	0.4	0.1	0.705
Fatty Acids	Myristic acid	HMDB00806	C06424	0.4	0.1	0.696
Fatty Acids	Palmitoleic acid	HMDB03229	C08362	0.4	0.09	0.711
Fatty Acids	Elaidic acid	HMDB00573	C00712	0.4	0.09	0.722
Nucleotide	Adenosine	HMDB00050	C00212	0.4	0.1	0.687
Nucleotide	7-Methylxanthine	HMDB01991	C16353	0.4	0.1	0.696
Organic Acids	Isocitric acid	HMDB00193	C00311	0.4	-0.09	0.71
Organic Acids	Taurine	HMDB00251	C00245	0.4	0.08	0.739
NA	1-Octanoyl-rac-glycerol	NA	NA	0.4	0.09	0.729
Amino Acid	L-Histidine	HMDB00177	C00135	0.3	0.08	0.764
Amino Acid	L-Lysine	HMDB00182	C00047	0.3	-0.07	0.783
Amino Acid	Acetylglycine	HMDB00532	NA	0.3	-0.07	0.784
Amino Acid	2-Hydroxybutyric acid	HMDB00008	C05984	0.3	-0.07	0.787
Amino Acid	Ratio of L-Aspartic acid/N-Acetyl-L-aspartic acid	HMDB00191/HMDB00812	C00049/C01042	0.3	-0.06	0.801
Amino Acid	Ratio of L-Serine/Glycine	HMDB00187/HMDB00123	C00065/C00037	0.3	-0.06	0.803
Carbohydrates	6-Phosphonoglucono-D-lactone	HMDB01127	C01236	0.3	-0.08	0.763
Carbohydrates	Dehydroascorbic acid	HMDB01264	C00425	0.3	-0.07	0.771
Nucleotide	Uracil	HMDB00300	C00106	0.3	0.06	0.807
Organic Acids	Oxalic acid	HMDB02329	C00209	0.3	-0.08	0.755
Organic Acids	Glyceric acid	HMDB00139	C00258	0.3	0.06	0.801
NA	3-hydroxypyridine	TBU918	NA	0.3	-0.06	0.804
Amino Acid	3-Nitrotyrosine	HMDB01904	NA	0.2	0.05	0.839
Amino Acid	L-Aspartic acid	HMDB00191	C00049	0.2	-0.05	0.849
Amino Acid	L-Tyrosine	HMDB00158	C00082	0.2	-0.05	0.853
Amino Acid	3-Oxoalanine	HMDB11602	NA	0.2	0.05	0.853
Amino Acid	Ratio of Sarcosine/Dimethylglycine	HMDB00271/HMDB00092	C00213/C01026	0.2	0.04	0.865
Amino Acid	L-Glutamine	HMDB00641	C00064	0.2	-0.04	0.888
Carbohydrates	Sorbitol	HMDB00247	C00794	0.2	-0.06	0.825
Carbohydrates	Sucrose	HMDB00258	C00089	0.2	-0.06	0.826
Lipids	MG182	HMDB11568	NA	0.2	0.05	0.847
Organic Acids	Malic acid	HMDB00744	C00711	0.2	-0.05	0.843
Organic Acids	Pyrrole-2-carboxylic acid	HMDB04230	C05942	0.2	0.04	0.861
Amino Acid	L-Alanine	HMDB00161	C00041	0.1	-0.03	0.895
Amino Acid	L-Arginine	HMDB00517	C00062	0.1	0.03	0.902
Amino Acid	L-Leucine	HMDB00687	C00123	0.1	0.03	0.908
Amino Acid	Pyroglutamic acid	HMDB00267	C01879	0.1	0.02	0.932
Amino Acid	Creatinine	HMDB00562	C00791	0.1	-0.02	0.934
Amino Acid	Ratio of Sarcosine/Glycine	HMDB00271/HMDB00123	C00213/C00037	0.1	0.02	0.94
Carbohydrates	1,5-Anhydrosorbitol	HMDB02712	C07326	0.1	-0.03	0.897
Carbohydrates	D-Xylose	HMDB00098	C00181	0.1	0.01	0.955
Carbohydrates	Galactonic acid	HMDB00565	C00880	0.1	0.01	0.958
Lipids	Zymosterol intermediate 2	HMDB06271	C05437	0.1	0.02	0.926
Nucleotide	Adenine	HMDB00034	C00147	0.1	0.02	0.933
Nucleotide	Ratio of Adenine/Adenosine	HMDB00034/HMDB00050	C00147/C00212	0.1	0.01	0.96
Organic Acids	Ratio of Oxoglutaric acid/Isocitric acid	HMDB00208/HMDB00193	C00026/C00311	0.1	-0.02	0.951
Vitamin	Pantothenic acid	HMDB00210	C00864	0.1	0.03	0.907
Amino Acid	D-2-Hydroxyglutaric acid	HMDB00606	C01087	0	0	0.988
Amino Acid	L-Homoserine	HMDB00719	C00263	0	0	0.99
Carbohydrates	Gluconolactone	HMDB00150	C00198	0	0	0.989
Lipids	Decanoylcarnitine	HMDB00651	NA	0	-0.01	0.969
Lipids	Ratio of Glycerol 3-phosphate/Glycerol	HMDB00126/HMDB00131	C00093/C00116	0	0	0.99
Lipids	O-Phosphoethanolamine	HMDB00224	C00346	0	0	0.992
Nucleotide	Xanthine	HMDB00292	C00385	0	-0.01	0.975
Organic Acids	Homogentisic acid	HMDB00130	C00544	0	-0.01	0.969
Organic Acids	Ratio of Fumaric acid/L-Malic acid	HMDB00134/HMDB00156	C00122/C00149	0	0	0.985

## Sheet: OPLSDA_VIP_SPH_P
Class	Name	HMDBID	KeggID	VIP	Corr.Coeffs.	p
Carbohydrates	L-Sorbose	HMDB01266	C08356	2.5	-0.73	0.00053
Carbohydrates	Gluconolactone	HMDB00150	C00198	2.5	-0.72	0.00075
Carbohydrates	Dehydroascorbic acid	HMDB01264	C00425	2.2	-0.64	0.0042
Carbohydrates	Fructose 6-phosphate	HMDB00124	C00085	2.1	-0.61	0.0073
Carbohydrates	Ratio of D-Xylose/D-Xylitol	HMDB00098/HMDB02917	C00181/C00379	2.1	0.6	0.0079
Alkylamines	Hydroxylamine	HMDB03338	C00192	2	0.59	0.01
Lipids	Decanoylcarnitine	HMDB00651	NA	2	0.59	0.01
Carbohydrates	6-Phosphonoglucono-D-lactone	HMDB01127	C01236	1.9	0.56	0.015
Organic Acids	Oxalic acid	HMDB02329	C00209	1.9	0.56	0.015
Amino Acid	L-Alpha-aminobutyric acid	HMDB00452	C02356	1.8	-0.52	0.027
Carbohydrates	3-Phosphoglyceric acid	HMDB00807	C00597	1.8	0.53	0.024
Carbohydrates	Fructose 1-phosphate	HMDB01076	C01094	1.8	-0.51	0.029
Nucleotide	Guanosine	HMDB00133	C00387	1.8	0.52	0.026
NA	3-hydroxypyridine	TBU918	NA	1.8	-0.54	0.022
Amino Acid	Ratio of Citrulline/L-Arginine	HMDB00904/HMDB00517	C00327/C00062	1.7	-0.49	0.04
Organic Acids	Isocitric acid	HMDB00193	C00311	1.7	0.49	0.04
Amino Acid	L-Glutamic acid	HMDB00148	C00025	1.6	-0.46	0.055
Nucleotide	Ratio of Xanthine/Xanthosine	HMDB00292/HMDB00299	C00385/C01762	1.6	-0.46	0.055
Organic Acids	Uric acid	HMDB00289	C00366	1.6	0.46	0.055
Carbohydrates	Mannitol	HMDB00765	C00392	1.5	-0.45	0.061
Carbohydrates	Glucose 6-phosphate	HMDB01401	C00092	1.5	-0.45	0.061
Indoles	Serotonin	HMDB00259	C00780	1.5	0.44	0.07
Nucleotide	Allantoin	HMDB00462	C01551	1.5	-0.43	0.074
Organic Acids	3-Hydroxybutyric acid	HMDB00357	C01089	1.5	0.44	0.07
Amino Acid	Ratio of L-Glutamic acid/Oxoglutaric acid	HMDB00148/HMDB00208	C00025/C00026	1.4	-0.41	0.095
Fatty Acids	Palmitic acid	HMDB00220	C00249	1.4	0.42	0.083
Organic Acids	Ratio of Uric acid/Xanthine	HMDB00289/HMDB00292	C00366/C00385	1.4	0.41	0.093
Amino Acid	L-Arginine	HMDB00517	C00062	1.3	0.39	0.108
Amino Acid	L-Cystine	HMDB00192	C00491	1.3	0.37	0.135
Carbohydrates	D-Xylose	HMDB00098	C00181	1.3	0.38	0.118
Fatty Acids	Behenic acid	HMDB00944	C08281	1.3	0.38	0.118
Lipids	Cholesterol	HMDB00067	C00187	1.3	-0.38	0.119
Lipids	Ratio of Glycerol 3-phosphate/Glycerol	HMDB00126/HMDB00131	C00093/C00116	1.3	0.37	0.129
Nucleotide	Adenine	HMDB00034	C00147	1.3	-0.38	0.121
Nucleotide	Ratio of Hypoxanthine/Inosine	HMDB00157/HMDB00195	C00262/C00294	1.3	-0.38	0.121
Nucleotide	Xanthosine	HMDB00299	C01762	1.3	0.38	0.123
Nucleotide	Ratio of Inosine/Adenosine	HMDB00195/HMDB00050	C00294/C00212	1.3	0.37	0.135
Organic Acids	4-Hydroxybenzoic acid	HMDB00500	C00156	1.3	-0.36	0.137
Carbohydrates	N-Acetyl-D-Glucosamine 6-Phosphate	HMDB01062	C00357	1.2	0.36	0.142
Carbohydrates	Sorbitol	HMDB00247	C00794	1.2	-0.36	0.144
Fatty Acids	Tetracosanoic acid	HMDB02003	C08320	1.2	0.35	0.15
Fatty Acids	Docosahexaenoic acid	HMDB02183	C06429	1.2	0.35	0.159
Lipids	Zymosterol intermediate 2	HMDB06271	C05437	1.2	-0.34	0.163
Organic Acids	Pyrophosphate	HMDB00250	C00013	1.2	-0.36	0.144
Organic Acids	Ratio of Oxoglutaric acid/Isocitric acid	HMDB00208/HMDB00193	C00026/C00311	1.2	-0.35	0.149
Alcohols	Myoinositol	HMDB00211	C00137	1.1	0.31	0.217
Alkylamines	Ratio of Spermidine/Putrescine	HMDB01257/HMDB01414	C00315/C00134	1.1	-0.33	0.182
Amino Acid	Ratio of Ornithine/L-Arginine	HMDB00214/HMDB00517	C00077/C00062	1.1	-0.32	0.194
Amino Acid	D-2-Hydroxyglutaric acid	HMDB00606	C01087	1.1	0.32	0.195
Carbohydrates	N-Glycolylneuraminic acid	HMDB00833	C03410	1.1	0.32	0.2
Fatty Acids	Caproic acid	HMDB00535	C01585	1.1	-0.33	0.188
Lipids	MG182	HMDB11568	NA	1.1	0.32	0.197
Nucleotide	Hypoxanthine	HMDB00157	C00262	1.1	-0.33	0.182
Nucleotide	Uridine	HMDB00296	C00299	1.1	0.32	0.199
Organic Acids	Orotic acid	HMDB00226	C00295	1.1	-0.32	0.201
Vitamin	Ascorbic acid	HMDB00044	C00072	1.1	-0.31	0.212
Alcohols	2-Hydroxypyridine	HMDB13751	C02502	1	-0.3	0.234
Amino Acid	Ratio of L-Tyrosine/L-Phenylalanine	HMDB00158/HMDB00159	C00082/C00079	1	-0.29	0.24
Amino Acid	L-Glutamine	HMDB00641	C00064	1	-0.29	0.248
Amino Acid	L-Proline	HMDB00162	C00148	1	-0.29	0.248
Amino Acid	Creatinine	HMDB00562	C00791	1	-0.28	0.258
Carbohydrates	Ratio of D-Glucuronic acid/Myoinositol	HMDB00127/HMDB00211	C00191/C00137	1	-0.29	0.241
Fatty Acids	Myristic acid	HMDB00806	C06424	1	0.28	0.255
Fatty Acids	Stearic acid	HMDB00827	C01530	1	0.28	0.258
Nucleotide	Inosine	HMDB00195	C00294	1	0.3	0.225
Nucleotide	Ratio of Uracil/Uridine	HMDB00300/HMDB00296	C00106/C00299	1	-0.28	0.264
Organic Acids	Glyceric acid	HMDB00139	C00258	1	0.3	0.227
Organic Acids	Taurine	HMDB00251	C00245	1	-0.3	0.233
Organic Acids	Homogentisic acid	HMDB00130	C00544	1	0.28	0.252
Amino Acid	L-Lysine	HMDB00182	C00047	0.9	0.27	0.273
Amino Acid	Ratio of Urea/L-Arginine	HMDB00294/HMDB00517	C00086/C00062	0.9	-0.26	0.293
Amino Acid	Ratio of L-Glutamic acid/Pyroglutamic acid	HMDB00148/HMDB00267	C00025/C01879	0.9	-0.26	0.3
Amino Acid	Ratio of Oxoglutaric acid/L-Glutamic acid	HMDB00208/HMDB00148	C00026/C00025	0.9	0.25	0.309
Amino Acid	L-Norleucine	HMDB01645	C01933	0.9	0.25	0.314
Amino Acid	Ratio of Beta-Alanine/L-Aspartic acid	HMDB00056/HMDB00191	C00099/C00049	0.9	0.25	0.321
Carbohydrates	Ratio of Gluconic acid/Gluconolactone	HMDB00625/HMDB00150	C00257/C00198	0.9	0.25	0.32
Carbohydrates	D-Maltose	HMDB00163	C00208	0.9	0.25	0.32
Fatty Acids	Arachidic acid	HMDB02212	C06425	0.9	0.26	0.295
Fatty Acids	Palmitoleic acid	HMDB03229	C08362	0.9	0.26	0.3
Nucleotide	7-Methylxanthine	HMDB01991	C16353	0.9	-0.27	0.275
Organic Acids	Glycolic acid	HMDB00115	C00160	0.9	0.26	0.301
Amino Acid	L-Tyrosine	HMDB00158	C00082	0.8	-0.24	0.329
Amino Acid	Ratio of Citrulline/Ornithine	HMDB00904/HMDB00214	C00327/C00077	0.8	-0.23	0.359
Amino Acid	Methylcysteine	HMDB02108	NA	0.8	-0.23	0.366
Carbohydrates	D-Xylitol	HMDB02917	C00379	0.8	-0.24	0.332
Fatty Acids	Oleic acid	HMDB00207	C00712	0.8	0.23	0.357
Lipids	MG160	HMDB11564	NA	0.8	0.25	0.325
Lipids	Glycerol 3-phosphate	HMDB00126	C00093	0.8	0.24	0.338
Nucleotide	Ratio of Adenine/Adenosine	HMDB00034/HMDB00050	C00147/C00212	0.8	-0.23	0.363
Organic Acids	L-Malic acid	HMDB00156	C00149	0.8	-0.24	0.336
Amino Acid	Ratio of L-Asparagine/L-Aspartic acid	HMDB00168/HMDB00191	C00152/C00049	0.7	0.2	0.429
Amino Acid	Dimethylglycine	HMDB00092	C01026	0.7	-0.2	0.43
Carbohydrates	Cellobiose	HMDB00055	C06422	0.7	0.21	0.404
Fatty Acids	Heptadecanoic acid	HMDB02259	NA	0.7	0.19	0.44
Lipids	MG181	HMDB11567	NA	0.7	0.22	0.391
Organic Acids	Maleic acid	HMDB00176	C01384	0.7	-0.21	0.404
Organic Acids	Malic acid	HMDB00744	C00711	0.7	0.19	0.448
Amino Acid	L-Alloisoleucine	HMDB00557	NA	0.6	0.18	0.467
Amino Acid	L-Methionine	HMDB00696	C00073	0.6	-0.18	0.476
Amino Acid	L-Cysteine	HMDB00574	NA	0.6	-0.18	0.478
Amino Acid	3-Oxoalanine	HMDB11602	NA	0.6	-0.17	0.491
Carbohydrates	Ratio of Glucose 6-phosphate/D-Glucose	HMDB01401/HMDB00122	C00092/C00031	0.6	-0.17	0.496
Fatty Acids	Arachidonic acid	HMDB01043	C00219	0.6	0.18	0.471
Organic Acids	Petroselinic acid	HMDB02080	C08363	0.6	0.19	0.459
Vitamin	Pantothenic acid	HMDB00210	C00864	0.6	-0.18	0.466
NA	1-Octanoyl-rac-glycerol	NA	NA	0.6	-0.17	0.511
Alkylamines	Putrescine	HMDB01414	C00134	0.5	0.15	0.56
Alkylamines	Spermidine	HMDB01257	C00315	0.5	-0.14	0.576
Amino Acid	3-Nitrotyrosine	HMDB01904	NA	0.5	0.16	0.534
Amino Acid	Urea	HMDB00294	C00086	0.5	-0.15	0.552
Amino Acid	2-Hydroxybutyric acid	HMDB00008	C05984	0.5	0.14	0.571
Amino Acid	Ratio of Sarcosine/Dimethylglycine	HMDB00271/HMDB00092	C00213/C01026	0.5	0.14	0.59
Amino Acid	Citrulline	HMDB00904	C00327	0.5	-0.14	0.592
Amino Acid	L-Histidine	HMDB00177	C00135	0.5	-0.13	0.596
Carbohydrates	D-Mannose	HMDB00169	C00159	0.5	0.15	0.54
Carbohydrates	D-Glucose	HMDB00122	C00031	0.5	-0.14	0.573
Esters	Glycerol 1-octadecanoate	HMDB31075	NA	0.5	0.15	0.542
Nucleotide	Adenosine	HMDB00050	C00212	0.5	-0.16	0.526
Organic Acids	Fumaric acid	HMDB00134	C00122	0.5	-0.14	0.593
Organic Acids	Ratio of Pyruvic acid/L-Lactic acid	HMDB00243/HMDB00190	C00022/C00186	0.5	0.13	0.6
Phosphate	Phosphate	HMDB01429	C00009	0.5	-0.14	0.58
Amino Acid	Pyroglutamic acid	HMDB00267	C01879	0.4	-0.13	0.605
Amino Acid	Methionine sulfoxide	HMDB02005	NA	0.4	-0.13	0.619
Amino Acid	Aminoadipic acid	HMDB00510	C00956	0.4	-0.12	0.635
Amino Acid	N-Acetyl-L-aspartic acid	HMDB00812	C01042	0.4	0.11	0.65
Amino Acid	Ratio of Putrescine/Ornithine	HMDB01414/HMDB00214	C00134/C00077	0.4	0.11	0.665
Amino Acid	L-Phenylalanine	HMDB00159	C00079	0.4	0.11	0.672
Amino Acid	L-Alanine	HMDB00161	C00041	0.4	-0.1	0.679
Amino Acid	Glycine	HMDB00123	C00037	0.4	0.1	0.681
Carbohydrates	D-Galactose	HMDB00143	C00984	0.4	-0.13	0.616
Carbohydrates	Sucrose	HMDB00258	C00089	0.4	0.11	0.664
Carbohydrates	Gluconic acid	HMDB00625	C00257	0.4	-0.11	0.674
Fatty Acids	Elaidic acid	HMDB00573	C00712	0.4	0.13	0.609
Nucleotide	Uracil	HMDB00300	C00106	0.4	-0.12	0.646
Organic Acids	Quinic acid	HMDB03072	C06746	0.4	-0.12	0.627
Organic Acids	2-Hydroxy-3-methylbutyric acid	HMDB00407	NA	0.4	0.11	0.655
Organic Acids	Oxoglutaric acid	HMDB00208	C00026	0.4	0.1	0.68
Alkylamines	Ethanolamine	HMDB00149	C00189	0.3	-0.08	0.742
Amino Acid	L-Valine	HMDB00883	C00183	0.3	0.1	0.688
Amino Acid	Ratio of Pyruvic acid/L-Alanine	HMDB00243/HMDB00161	C00022/C00041	0.3	-0.1	0.701
Amino Acid	Acetylglycine	HMDB00532	NA	0.3	0.1	0.705
Amino Acid	Ratio of Pyruvic acid/L-Serine	HMDB00243/HMDB00187	C00022/C00065	0.3	-0.1	0.705
Amino Acid	L-Isoleucine	HMDB00172	C00407	0.3	0.09	0.714
Amino Acid	Ratio of Sarcosine/Glycine	HMDB00271/HMDB00123	C00213/C00037	0.3	-0.08	0.739
Carbohydrates	Rhamnose	HMDB00849	C00507	0.3	-0.08	0.753
Carbohydrates	D-Ribose	HMDB00283	C00121	0.3	-0.08	0.759
Nucleotide	Ratio of Xanthine/Hypoxanthine	HMDB00292/HMDB00157	C00385/C00262	0.3	-0.1	0.707
Organic Acids	L-Lactic acid	HMDB00190	C00186	0.3	-0.08	0.738
Phenols	5-Hydroxydopamine	HMDB04817	NA	0.3	0.08	0.767
Alcohols	Glycerol	HMDB00131	C00116	0.2	0.05	0.848
Amino Acid	L-Serine	HMDB00187	C00065	0.2	0.06	0.8
Amino Acid	L-Aspartic acid	HMDB00191	C00049	0.2	0.06	0.806
Amino Acid	Ratio of L-Glutamic acid/L-Glutamine	HMDB00148/HMDB00641	C00025/C00064	0.2	0.06	0.813
Amino Acid	Ratio of Glycine/L-Serine	HMDB00123/HMDB00187	C00037/C00065	0.2	0.06	0.822
Amino Acid	L-Asparagine	HMDB00168	C00152	0.2	-0.05	0.85
Amino Acid	Ornithine	HMDB00214	C00077	0.2	-0.05	0.856
Amino Acid	5-Hydroxylysine	HMDB00450	C16741	0.2	0.04	0.859
Carbohydrates	Galactonic acid	HMDB00565	C00880	0.2	0.07	0.794
Carbohydrates	D-Threitol	HMDB04136	C16884	0.2	-0.07	0.795
Carbohydrates	D-Glucuronic acid	HMDB00127	C00191	0.2	0.05	0.829
Indoles	Tryptamine	HMDB00303	C00398	0.2	0.07	0.776
Organic Acids	Ratio of Pyruvic acid/L-Malic acid	HMDB00243/HMDB00156	C00022/C00149	0.2	0.07	0.782
Organic Acids	Pyruvic acid	HMDB00243	C00022	0.2	-0.06	0.809
Organic Acids	Pyrrole-2-carboxylic acid	HMDB04230	C05942	0.2	-0.05	0.837
Alkylamines	Ratio of Ethanolamine/O-Phosphoethanolamine	HMDB00149/HMDB00224	C00189/C00346	0.1	-0.03	0.908
Amino Acid	L-Threonine	HMDB00167	C00188	0.1	0.04	0.889
Amino Acid	Ratio of L-Aspartic acid/N-Acetyl-L-aspartic acid	HMDB00191/HMDB00812	C00049/C01042	0.1	0.03	0.893
Amino Acid	L-Leucine	HMDB00687	C00123	0.1	-0.02	0.932
Amino Acid	L-Homoserine	HMDB00719	C00263	0.1	-0.02	0.933
Carbohydrates	1,5-Anhydrosorbitol	HMDB02712	C07326	0.1	-0.04	0.869
Carbohydrates	Allose	HMDB01151	C01487	0.1	0.03	0.895
Carbohydrates	Fructose 1,6-bisphosphate	HMDB01058	C00354	0.1	-0.02	0.923
Fatty Acids	Linoleic acid	HMDB00673	C01595	0.1	0.02	0.924
Lipids	O-Phosphoethanolamine	HMDB00224	C00346	0.1	-0.03	0.905
Lipids	Beta-Glycerophosphoric acid	HMDB02520	C02979	0.1	-0.02	0.942
Nucleotide	Xanthine	HMDB00292	C00385	0.1	-0.04	0.872
Amino Acid	Ratio of L-Glutamine/L-Glutamic acid	HMDB00641/HMDB00148	C00064/C00025	0	0.01	0.962
Amino Acid	Sarcosine	HMDB00271	C00213	0	0.01	0.984
Amino Acid	Ratio of L-Serine/Glycine	HMDB00187/HMDB00123	C00065/C00037	0	0	0.987
Amino Acid	Beta-Alanine	HMDB00056	C00099	0	0	0.995
Carbohydrates	L-Arabitol	HMDB01851	C00532	0	0.01	0.966
Carbohydrates	Ribitol	HMDB00508	C00474	0	-0.01	0.983
Carbohydrates	Ratio of D-Glucose/Sucrose	HMDB00122/HMDB00258	C00031/C00089	0	0	0.997
Fatty Acids	Dodecanoic acid	HMDB00638	C02679	0	0	0.99
Organic Acids	Ratio of Fumaric acid/L-Malic acid	HMDB00134/HMDB00156	C00122/C00149	0	0.01	0.963
Vitamin	Alpha-Tocopherol	HMDB01893	C02477	0	0.01	0.966

## Sheet: OPLSDA_VIP_SPL_P
Class	Name	HMDBID	KeggID	VIP	Corr.Coeffs.	p
Carbohydrates	Fructose 1-phosphate	HMDB01076	C01094	2.6	-0.58	0.011
Amino Acid	L-Glutamic acid	HMDB00148	C00025	2.3	-0.51	0.03
Organic Acids	Oxalic acid	HMDB02329	C00209	2.2	-0.49	0.039
Amino Acid	Ratio of L-Glutamic acid/L-Glutamine	HMDB00148/HMDB00641	C00025/C00064	2.1	-0.47	0.049
Amino Acid	Ratio of Putrescine/Ornithine	HMDB01414/HMDB00214	C00134/C00077	1.9	0.43	0.077
Amino Acid	Ratio of Citrulline/L-Arginine	HMDB00904/HMDB00517	C00327/C00062	1.9	-0.42	0.086
Esters	Glycerol 1-octadecanoate	HMDB31075	NA	1.9	-0.42	0.083
Organic Acids	3-Hydroxybutyric acid	HMDB00357	C01089	1.9	0.42	0.08
Vitamin	Pantothenic acid	HMDB00210	C00864	1.9	0.43	0.078
Amino Acid	Ratio of Ornithine/L-Arginine	HMDB00214/HMDB00517	C00077/C00062	1.8	-0.4	0.096
Carbohydrates	Allose	HMDB01151	C01487	1.8	-0.4	0.104
Lipids	Beta-Glycerophosphoric acid	HMDB02520	C02979	1.8	0.4	0.104
Nucleotide	Uridine	HMDB00296	C00299	1.8	-0.4	0.101
Organic Acids	Homogentisic acid	HMDB00130	C00544	1.8	0.4	0.104
Amino Acid	L-Arginine	HMDB00517	C00062	1.6	0.36	0.141
Amino Acid	L-Proline	HMDB00162	C00148	1.6	-0.35	0.157
Carbohydrates	D-Xylitol	HMDB02917	C00379	1.6	0.36	0.147
Indoles	Serotonin	HMDB00259	C00780	1.6	0.36	0.147
Nucleotide	Inosine	HMDB00195	C00294	1.6	0.35	0.15
NA	1-Octanoyl-rac-glycerol	NA	NA	1.6	0.35	0.158
Amino Acid	5-Hydroxylysine	HMDB00450	C16741	1.5	0.33	0.178
Amino Acid	Ratio of L-Glutamine/L-Glutamic acid	HMDB00641/HMDB00148	C00064/C00025	1.5	0.33	0.188
Carbohydrates	Dehydroascorbic acid	HMDB01264	C00425	1.5	0.33	0.176
Fatty Acids	Caproic acid	HMDB00535	C01585	1.5	-0.33	0.185
Lipids	Decanoylcarnitine	HMDB00651	NA	1.5	0.34	0.17
Organic Acids	Taurine	HMDB00251	C00245	1.5	-0.33	0.175
Phosphate	Phosphate	HMDB01429	C00009	1.5	-0.34	0.173
Amino Acid	Ornithine	HMDB00214	C00077	1.4	-0.32	0.2
Amino Acid	Ratio of L-Glutamic acid/Oxoglutaric acid	HMDB00148/HMDB00208	C00025/C00026	1.4	-0.3	0.225
Amino Acid	Ratio of Oxoglutaric acid/L-Glutamic acid	HMDB00208/HMDB00148	C00026/C00025	1.4	0.3	0.226
Carbohydrates	6-Phosphonoglucono-D-lactone	HMDB01127	C01236	1.4	0.31	0.204
Nucleotide	Ratio of Uracil/Uridine	HMDB00300/HMDB00296	C00106/C00299	1.4	0.3	0.221
Organic Acids	Fumaric acid	HMDB00134	C00122	1.4	0.3	0.22
Alcohols	2-Hydroxypyridine	HMDB13751	C02502	1.3	0.28	0.257
Amino Acid	L-Aspartic acid	HMDB00191	C00049	1.3	0.3	0.229
Amino Acid	Ratio of Urea/L-Arginine	HMDB00294/HMDB00517	C00086/C00062	1.3	-0.29	0.236
Amino Acid	Methylcysteine	HMDB02108	NA	1.3	-0.28	0.258
Carbohydrates	Sorbitol	HMDB00247	C00794	1.3	-0.29	0.25
Carbohydrates	Fructose 1,6-bisphosphate	HMDB01058	C00354	1.3	0.28	0.262
Fatty Acids	Palmitic acid	HMDB00220	C00249	1.3	-0.3	0.23
Lipids	Cholesterol	HMDB00067	C00187	1.3	-0.29	0.238
Nucleotide	Ratio of Xanthine/Hypoxanthine	HMDB00292/HMDB00157	C00385/C00262	1.3	-0.29	0.235
Vitamin	Ascorbic acid	HMDB00044	C00072	1.3	0.29	0.243
Alkylamines	Putrescine	HMDB01414	C00134	1.2	0.27	0.274
Amino Acid	L-Norleucine	HMDB01645	C01933	1.2	0.26	0.294
Amino Acid	Ratio of Glycine/L-Serine	HMDB00123/HMDB00187	C00037/C00065	1.2	0.26	0.302
Amino Acid	L-Alanine	HMDB00161	C00041	1.2	-0.26	0.305
Carbohydrates	3-Phosphoglyceric acid	HMDB00807	C00597	1.2	0.26	0.304
Lipids	O-Phosphoethanolamine	HMDB00224	C00346	1.2	-0.26	0.291
Nucleotide	Guanosine	HMDB00133	C00387	1.2	0.27	0.288
Nucleotide	Ratio of Inosine/Adenosine	HMDB00195/HMDB00050	C00294/C00212	1.2	0.26	0.29
Nucleotide	Hypoxanthine	HMDB00157	C00262	1.2	0.26	0.291
Organic Acids	Maleic acid	HMDB00176	C01384	1.2	-0.28	0.269
Alcohols	Glycerol	HMDB00131	C00116	1.1	-0.23	0.349
Alkylamines	Hydroxylamine	HMDB03338	C00192	1.1	0.24	0.329
Amino Acid	Ratio of L-Asparagine/L-Aspartic acid	HMDB00168/HMDB00191	C00152/C00049	1.1	-0.25	0.309
Amino Acid	Ratio of Citrulline/Ornithine	HMDB00904/HMDB00214	C00327/C00077	1.1	0.25	0.314
Amino Acid	Ratio of Pyruvic acid/L-Alanine	HMDB00243/HMDB00161	C00022/C00041	1.1	-0.24	0.328
Amino Acid	N-Acetyl-L-aspartic acid	HMDB00812	C01042	1.1	0.24	0.329
Amino Acid	Ratio of Sarcosine/Glycine	HMDB00271/HMDB00123	C00213/C00037	1.1	0.24	0.331
Carbohydrates	D-Glucuronic acid	HMDB00127	C00191	1.1	0.25	0.309
Fatty Acids	Heptadecanoic acid	HMDB02259	NA	1.1	-0.25	0.32
Lipids	Ratio of Glycerol 3-phosphate/Glycerol	HMDB00126/HMDB00131	C00093/C00116	1.1	0.25	0.311
Organic Acids	Ratio of Pyruvic acid/L-Malic acid	HMDB00243/HMDB00156	C00022/C00149	1.1	-0.24	0.339
Organic Acids	Ratio of Uric acid/Xanthine	HMDB00289/HMDB00292	C00366/C00385	1.1	0.23	0.35
Amino Acid	L-Phenylalanine	HMDB00159	C00079	1	0.22	0.39
Amino Acid	L-Homoserine	HMDB00719	C00263	1	0.21	0.396
Carbohydrates	N-Glycolylneuraminic acid	HMDB00833	C03410	1	0.23	0.368
Carbohydrates	D-Galactose	HMDB00143	C00984	1	-0.22	0.387
Carbohydrates	Ratio of Glucose 6-phosphate/D-Glucose	HMDB01401/HMDB00122	C00092/C00031	1	0.21	0.393
Lipids	Zymosterol intermediate 2	HMDB06271	C05437	1	-0.23	0.356
Organic Acids	Pyruvic acid	HMDB00243	C00022	1	-0.22	0.37
Organic Acids	Glycolic acid	HMDB00115	C00160	1	0.22	0.372
Organic Acids	Orotic acid	HMDB00226	C00295	1	-0.22	0.382
Alkylamines	Ratio of Ethanolamine/O-Phosphoethanolamine	HMDB00149/HMDB00224	C00189/C00346	0.9	0.21	0.404
Alkylamines	Ratio of Spermidine/Putrescine	HMDB01257/HMDB01414	C00315/C00134	0.9	-0.2	0.435
Amino Acid	D-2-Hydroxyglutaric acid	HMDB00606	C01087	0.9	0.21	0.401
Amino Acid	Ratio of Pyruvic acid/L-Serine	HMDB00243/HMDB00187	C00022/C00065	0.9	0.21	0.401
Amino Acid	L-Cysteine	HMDB00574	NA	0.9	-0.21	0.404
Amino Acid	Beta-Alanine	HMDB00056	C00099	0.9	0.2	0.432
Amino Acid	L-Alpha-aminobutyric acid	HMDB00452	C02356	0.9	-0.2	0.433
Amino Acid	Ratio of L-Glutamic acid/Pyroglutamic acid	HMDB00148/HMDB00267	C00025/C01879	0.9	-0.19	0.44
Amino Acid	L-Glutamine	HMDB00641	C00064	0.9	0.19	0.447
Carbohydrates	D-Xylose	HMDB00098	C00181	0.9	0.21	0.414
Carbohydrates	Sucrose	HMDB00258	C00089	0.9	-0.2	0.43
Carbohydrates	L-Sorbose	HMDB01266	C08356	0.9	-0.2	0.437
Carbohydrates	Glucose 6-phosphate	HMDB01401	C00092	0.9	0.19	0.451
Fatty Acids	Linoleic acid	HMDB00673	C01595	0.9	-0.19	0.438
Nucleotide	Xanthosine	HMDB00299	C01762	0.9	0.19	0.449
Organic Acids	Pyrrole-2-carboxylic acid	HMDB04230	C05942	0.9	0.2	0.426
Organic Acids	L-Malic acid	HMDB00156	C00149	0.9	0.2	0.428
Organic Acids	Malic acid	HMDB00744	C00711	0.9	0.2	0.434
Alcohols	Myoinositol	HMDB00211	C00137	0.8	0.18	0.464
Amino Acid	L-Asparagine	HMDB00168	C00152	0.8	-0.19	0.462
Amino Acid	Sarcosine	HMDB00271	C00213	0.8	0.18	0.467
Amino Acid	3-Oxoalanine	HMDB11602	NA	0.8	-0.18	0.47
Amino Acid	Dimethylglycine	HMDB00092	C01026	0.8	0.17	0.491
Amino Acid	Ratio of Beta-Alanine/L-Aspartic acid	HMDB00056/HMDB00191	C00099/C00049	0.8	0.17	0.495
Nucleotide	Ratio of Hypoxanthine/Inosine	HMDB00157/HMDB00195	C00262/C00294	0.8	-0.17	0.491
Amino Acid	Urea	HMDB00294	C00086	0.7	0.16	0.513
Amino Acid	L-Threonine	HMDB00167	C00188	0.7	0.15	0.55
Amino Acid	Ratio of L-Tyrosine/L-Phenylalanine	HMDB00158/HMDB00159	C00082/C00079	0.7	-0.15	0.563
Carbohydrates	Rhamnose	HMDB00849	C00507	0.7	0.17	0.513
Carbohydrates	N-Acetyl-D-Glucosamine 6-Phosphate	HMDB01062	C00357	0.7	0.15	0.548
Carbohydrates	1,5-Anhydrosorbitol	HMDB02712	C07326	0.7	-0.15	0.563
Nucleotide	Xanthine	HMDB00292	C00385	0.7	-0.16	0.513
Organic Acids	Oxoglutaric acid	HMDB00208	C00026	0.7	-0.14	0.568
Amino Acid	L-Valine	HMDB00883	C00183	0.6	0.14	0.571
Amino Acid	Ratio of Sarcosine/Dimethylglycine	HMDB00271/HMDB00092	C00213/C01026	0.6	0.14	0.586
Amino Acid	L-Serine	HMDB00187	C00065	0.6	-0.13	0.603
Amino Acid	Ratio of L-Aspartic acid/N-Acetyl-L-aspartic acid	HMDB00191/HMDB00812	C00049/C01042	0.6	0.13	0.606
Amino Acid	Aminoadipic acid	HMDB00510	C00956	0.6	0.13	0.61
Carbohydrates	Ratio of D-Glucose/Sucrose	HMDB00122/HMDB00258	C00031/C00089	0.6	0.14	0.579
Carbohydrates	Gluconolactone	HMDB00150	C00198	0.6	-0.13	0.605
Fatty Acids	Behenic acid	HMDB00944	C08281	0.6	-0.14	0.572
Fatty Acids	Dodecanoic acid	HMDB00638	C02679	0.6	-0.13	0.607
Nucleotide	Ratio of Xanthine/Xanthosine	HMDB00292/HMDB00299	C00385/C01762	0.6	-0.14	0.592
Organic Acids	Quinic acid	HMDB03072	C06746	0.6	-0.14	0.59
Organic Acids	Ratio of Oxoglutaric acid/Isocitric acid	HMDB00208/HMDB00193	C00026/C00311	0.6	-0.13	0.608
Phenols	5-Hydroxydopamine	HMDB04817	NA	0.6	0.13	0.608
Alkylamines	Ethanolamine	HMDB00149	C00189	0.5	0.12	0.64
Amino Acid	L-Methionine	HMDB00696	C00073	0.5	0.11	0.656
Amino Acid	L-Histidine	HMDB00177	C00135	0.5	0.11	0.672
Amino Acid	L-Alloisoleucine	HMDB00557	NA	0.5	0.1	0.685
Carbohydrates	Ratio of Gluconic acid/Gluconolactone	HMDB00625/HMDB00150	C00257/C00198	0.5	-0.12	0.635
Carbohydrates	Ratio of D-Xylose/D-Xylitol	HMDB00098/HMDB02917	C00181/C00379	0.5	0.11	0.656
Carbohydrates	Mannitol	HMDB00765	C00392	0.5	-0.11	0.672
Indoles	Tryptamine	HMDB00303	C00398	0.5	0.11	0.65
Organic Acids	Pyrophosphate	HMDB00250	C00013	0.5	-0.12	0.641
Organic Acids	Isocitric acid	HMDB00193	C00311	0.5	-0.11	0.652
Amino Acid	Ratio of L-Serine/Glycine	HMDB00187/HMDB00123	C00065/C00037	0.4	-0.1	0.694
Amino Acid	Creatinine	HMDB00562	C00791	0.4	0.1	0.703
Amino Acid	2-Hydroxybutyric acid	HMDB00008	C05984	0.4	0.09	0.717
Amino Acid	3-Nitrotyrosine	HMDB01904	NA	0.4	-0.09	0.725
Amino Acid	L-Leucine	HMDB00687	C00123	0.4	0.08	0.746
Carbohydrates	Gluconic acid	HMDB00625	C00257	0.4	-0.09	0.731
Carbohydrates	L-Arabitol	HMDB01851	C00532	0.4	0.08	0.753
Lipids	MG181	HMDB11567	NA	0.4	-0.09	0.732
Lipids	MG160	HMDB11564	NA	0.4	-0.08	0.754
Organic Acids	Ratio of Fumaric acid/L-Malic acid	HMDB00134/HMDB00156	C00122/C00149	0.4	-0.09	0.718
Organic Acids	Glyceric acid	HMDB00139	C00258	0.4	0.08	0.741
Alkylamines	Spermidine	HMDB01257	C00315	0.3	0.06	0.817
Amino Acid	Pyroglutamic acid	HMDB00267	C01879	0.3	-0.07	0.779
Amino Acid	L-Isoleucine	HMDB00172	C00407	0.3	-0.07	0.795
Carbohydrates	D-Maltose	HMDB00163	C00208	0.3	0.07	0.795
Carbohydrates	D-Threitol	HMDB04136	C16884	0.3	0.06	0.824
Fatty Acids	Palmitoleic acid	HMDB03229	C08362	0.3	0.08	0.763
Fatty Acids	Elaidic acid	HMDB00573	C00712	0.3	-0.07	0.786
Fatty Acids	Arachidonic acid	HMDB01043	C00219	0.3	0.07	0.791
Lipids	Glycerol 3-phosphate	HMDB00126	C00093	0.3	0.07	0.784
Nucleotide	Allantoin	HMDB00462	C01551	0.3	-0.07	0.784
Nucleotide	Ratio of Adenine/Adenosine	HMDB00034/HMDB00050	C00147/C00212	0.3	-0.07	0.79
Nucleotide	Adenine	HMDB00034	C00147	0.3	-0.06	0.816
Organic Acids	Uric acid	HMDB00289	C00366	0.3	-0.06	0.806
Vitamin	Alpha-Tocopherol	HMDB01893	C02477	0.3	-0.06	0.805
Amino Acid	Glycine	HMDB00123	C00037	0.2	0.05	0.858
Amino Acid	L-Lysine	HMDB00182	C00047	0.2	-0.04	0.863
Amino Acid	L-Tyrosine	HMDB00158	C00082	0.2	0.04	0.886
Carbohydrates	D-Ribose	HMDB00283	C00121	0.2	0.05	0.858
Carbohydrates	D-Glucose	HMDB00122	C00031	0.2	0.04	0.868
Carbohydrates	Cellobiose	HMDB00055	C06422	0.2	-0.04	0.871
Carbohydrates	D-Mannose	HMDB00169	C00159	0.2	-0.04	0.876
Fatty Acids	Arachidic acid	HMDB02212	C06425	0.2	0.04	0.878
Nucleotide	7-Methylxanthine	HMDB01991	C16353	0.2	-0.04	0.863
Organic Acids	2-Hydroxy-3-methylbutyric acid	HMDB00407	NA	0.2	-0.05	0.857
Organic Acids	4-Hydroxybenzoic acid	HMDB00500	C00156	0.2	-0.04	0.872
Organic Acids	Petroselinic acid	HMDB02080	C08363	0.2	-0.04	0.876
NA	3-hydroxypyridine	TBU918	NA	0.2	0.04	0.89
Amino Acid	Acetylglycine	HMDB00532	NA	0.1	0.03	0.9
Amino Acid	Methionine sulfoxide	HMDB02005	NA	0.1	-0.02	0.922
Amino Acid	Citrulline	HMDB00904	C00327	0.1	-0.02	0.94
Amino Acid	L-Cystine	HMDB00192	C00491	0.1	-0.01	0.956
Carbohydrates	Ratio of D-Glucuronic acid/Myoinositol	HMDB00127/HMDB00211	C00191/C00137	0.1	0.02	0.923
Carbohydrates	Fructose 6-phosphate	HMDB00124	C00085	0.1	0.02	0.932
Fatty Acids	Oleic acid	HMDB00207	C00712	0.1	-0.03	0.915
Fatty Acids	Tetracosanoic acid	HMDB02003	C08320	0.1	0.02	0.926
Fatty Acids	Stearic acid	HMDB00827	C01530	0.1	0.02	0.929
Fatty Acids	Docosahexaenoic acid	HMDB02183	C06429	0.1	0.02	0.946
Nucleotide	Adenosine	HMDB00050	C00212	0.1	0.02	0.933
Organic Acids	Ratio of Pyruvic acid/L-Lactic acid	HMDB00243/HMDB00190	C00022/C00186	0.1	-0.03	0.901
Carbohydrates	Ribitol	HMDB00508	C00474	0	0.01	0.977
Carbohydrates	Galactonic acid	HMDB00565	C00880	0	0	0.992
Fatty Acids	Myristic acid	HMDB00806	C06424	0	0	0.988
Lipids	MG182	HMDB11568	NA	0	-0.01	0.969
Nucleotide	Uracil	HMDB00300	C00106	0	-0.01	0.983
Organic Acids	L-Lactic acid	HMDB00190	C00186	0	-0.01	0.977

## Sheet: OPLSDA_VIP_SPH_M
Class	Name	HMDBID	KeggID	VIP	Corr.Coeffs.	p
Carbohydrates	Ratio of D-Xylose/D-Xylitol	HMDB00098/HMDB02917	C00181/C00379	2.3	0.75	0.00034
Esters	Glycerol 1-octadecanoate	HMDB31075	NA	2.2	0.73	0.0006
Amino Acid	L-Alpha-aminobutyric acid	HMDB00452	C02356	2.1	-0.69	0.0016
Carbohydrates	L-Sorbose	HMDB01266	C08356	2	-0.66	0.003
Carbohydrates	Mannitol	HMDB00765	C00392	2	-0.64	0.0039
Carbohydrates	Gluconolactone	HMDB00150	C00198	2	-0.64	0.004
Carbohydrates	3-Phosphoglyceric acid	HMDB00807	C00597	1.9	0.63	0.0054
Nucleotide	Allantoin	HMDB00462	C01551	1.9	-0.63	0.0047
Carbohydrates	Dehydroascorbic acid	HMDB01264	C00425	1.8	-0.6	0.009
Fatty Acids	Behenic acid	HMDB00944	C08281	1.8	0.58	0.012
Carbohydrates	Fructose 6-phosphate	HMDB00124	C00085	1.7	-0.57	0.014
Fatty Acids	Docosahexaenoic acid	HMDB02183	C06429	1.7	0.55	0.019
Fatty Acids	Tetracosanoic acid	HMDB02003	C08320	1.7	0.54	0.021
Nucleotide	Hypoxanthine	HMDB00157	C00262	1.7	-0.55	0.018
NA	3-hydroxypyridine	TBU918	NA	1.7	-0.55	0.018
Fatty Acids	Palmitic acid	HMDB00220	C00249	1.6	0.53	0.024
Fatty Acids	Stearic acid	HMDB00827	C01530	1.6	0.51	0.031
Fatty Acids	Arachidonic acid	HMDB01043	C00219	1.6	0.51	0.032
Organic Acids	Oxalic acid	HMDB02329	C00209	1.6	0.52	0.028
Amino Acid	Creatinine	HMDB00562	C00791	1.5	-0.47	0.047
Carbohydrates	Fructose 1-phosphate	HMDB01076	C01094	1.5	-0.5	0.035
Carbohydrates	D-Xylose	HMDB00098	C00181	1.5	0.49	0.039
Carbohydrates	Ratio of Gluconic acid/Gluconolactone	HMDB00625/HMDB00150	C00257/C00198	1.5	0.47	0.047
Fatty Acids	Heptadecanoic acid	HMDB02259	NA	1.5	0.49	0.04
Nucleotide	Ratio of Hypoxanthine/Inosine	HMDB00157/HMDB00195	C00262/C00294	1.5	-0.49	0.04
Organic Acids	Ratio of Oxoglutaric acid/Isocitric acid	HMDB00208/HMDB00193	C00026/C00311	1.5	-0.5	0.034
Amino Acid	L-Valine	HMDB00883	C00183	1.4	0.46	0.054
Amino Acid	Ratio of Pyruvic acid/L-Serine	HMDB00243/HMDB00187	C00022/C00065	1.4	-0.46	0.054
Carbohydrates	D-Mannose	HMDB00169	C00159	1.4	0.44	0.068
Indoles	Serotonin	HMDB00259	C00780	1.4	0.46	0.056
Alkylamines	Ethanolamine	HMDB00149	C00189	1.3	-0.42	0.085
Amino Acid	L-Norleucine	HMDB01645	C01933	1.3	0.44	0.068
Amino Acid	L-Glutamine	HMDB00641	C00064	1.3	-0.41	0.093
Carbohydrates	Glucose 6-phosphate	HMDB01401	C00092	1.3	-0.44	0.069
Carbohydrates	N-Acetyl-D-Glucosamine 6-Phosphate	HMDB01062	C00357	1.3	0.44	0.071
Carbohydrates	D-Xylitol	HMDB02917	C00379	1.3	-0.42	0.081
Fatty Acids	Linoleic acid	HMDB00673	C01595	1.3	0.43	0.079
Lipids	MG160	HMDB11564	NA	1.3	0.44	0.07
Organic Acids	Pyrophosphate	HMDB00250	C00013	1.3	-0.43	0.077
Alcohols	2-Hydroxypyridine	HMDB13751	C02502	1.2	-0.4	0.103
Amino Acid	L-Cystine	HMDB00192	C00491	1.2	0.41	0.095
Amino Acid	L-Arginine	HMDB00517	C00062	1.2	0.39	0.105
Amino Acid	Ratio of Putrescine/Ornithine	HMDB01414/HMDB00214	C00134/C00077	1.2	-0.39	0.111
Carbohydrates	D-Threitol	HMDB04136	C16884	1.2	-0.41	0.095
Carbohydrates	6-Phosphonoglucono-D-lactone	HMDB01127	C01236	1.2	0.4	0.096
Lipids	Decanoylcarnitine	HMDB00651	NA	1.2	0.4	0.096
Lipids	MG181	HMDB11567	NA	1.2	0.38	0.12
Nucleotide	Adenine	HMDB00034	C00147	1.2	-0.4	0.099
Nucleotide	Ratio of Xanthine/Hypoxanthine	HMDB00292/HMDB00157	C00385/C00262	1.2	0.4	0.1
Organic Acids	Pyruvic acid	HMDB00243	C00022	1.2	-0.39	0.107
Amino Acid	Ratio of L-Glutamic acid/L-Glutamine	HMDB00148/HMDB00641	C00025/C00064	1.1	0.35	0.155
Carbohydrates	Ratio of D-Glucuronic acid/Myoinositol	HMDB00127/HMDB00211	C00191/C00137	1.1	-0.35	0.158
Fatty Acids	Myristic acid	HMDB00806	C06424	1.1	0.37	0.134
Lipids	Zymosterol intermediate 2	HMDB06271	C05437	1.1	-0.34	0.165
Organic Acids	3-Hydroxybutyric acid	HMDB00357	C01089	1.1	0.37	0.129
Organic Acids	Glyceric acid	HMDB00139	C00258	1.1	0.36	0.144
Organic Acids	Ratio of Uric acid/Xanthine	HMDB00289/HMDB00292	C00366/C00385	1.1	0.35	0.153
Alkylamines	Ratio of Ethanolamine/O-Phosphoethanolamine	HMDB00149/HMDB00224	C00189/C00346	1	-0.33	0.18
Alkylamines	Hydroxylamine	HMDB03338	C00192	1	0.32	0.201
Amino Acid	Ratio of Citrulline/L-Arginine	HMDB00904/HMDB00517	C00327/C00062	1	-0.31	0.207
Carbohydrates	N-Glycolylneuraminic acid	HMDB00833	C03410	1	0.34	0.168
Carbohydrates	L-Arabitol	HMDB01851	C00532	1	0.32	0.193
Carbohydrates	D-Glucose	HMDB00122	C00031	1	-0.31	0.211
Fatty Acids	Arachidic acid	HMDB02212	C06425	1	0.34	0.169
Fatty Acids	Oleic acid	HMDB00207	C00712	1	0.33	0.183
Lipids	Ratio of Glycerol 3-phosphate/Glycerol	HMDB00126/HMDB00131	C00093/C00116	1	0.34	0.173
Nucleotide	Guanosine	HMDB00133	C00387	1	0.32	0.202
Organic Acids	Uric acid	HMDB00289	C00366	1	0.33	0.175
Organic Acids	Isocitric acid	HMDB00193	C00311	1	0.33	0.183
Organic Acids	Petroselinic acid	HMDB02080	C08363	1	0.32	0.191
Organic Acids	Ratio of Pyruvic acid/L-Lactic acid	HMDB00243/HMDB00190	C00022/C00186	1	-0.32	0.191
Amino Acid	Ratio of L-Tyrosine/L-Phenylalanine	HMDB00158/HMDB00159	C00082/C00079	0.9	-0.3	0.228
Amino Acid	Ratio of Citrulline/Ornithine	HMDB00904/HMDB00214	C00327/C00077	0.9	-0.3	0.233
Amino Acid	Ornithine	HMDB00214	C00077	0.9	0.29	0.244
Amino Acid	D-2-Hydroxyglutaric acid	HMDB00606	C01087	0.9	0.28	0.265
Carbohydrates	Fructose 1,6-bisphosphate	HMDB01058	C00354	0.9	-0.3	0.231
Carbohydrates	D-Glucuronic acid	HMDB00127	C00191	0.9	-0.29	0.25
Lipids	MG182	HMDB11568	NA	0.9	0.31	0.214
Nucleotide	Ratio of Adenine/Adenosine	HMDB00034/HMDB00050	C00147/C00212	0.9	-0.29	0.242
Vitamin	Alpha-Tocopherol	HMDB01893	C02477	0.9	0.28	0.259
Vitamin	Pantothenic acid	HMDB00210	C00864	0.9	-0.28	0.264
Alkylamines	Putrescine	HMDB01414	C00134	0.8	-0.26	0.291
Amino Acid	L-Serine	HMDB00187	C00065	0.8	0.28	0.269
Amino Acid	Ratio of L-Glutamic acid/Pyroglutamic acid	HMDB00148/HMDB00267	C00025/C01879	0.8	-0.26	0.303
Amino Acid	Ratio of Glycine/L-Serine	HMDB00123/HMDB00187	C00037/C00065	0.8	-0.25	0.31
Carbohydrates	D-Maltose	HMDB00163	C00208	0.8	0.27	0.271
Carbohydrates	Cellobiose	HMDB00055	C06422	0.8	0.27	0.281
Carbohydrates	Sorbitol	HMDB00247	C00794	0.8	-0.26	0.303
Carbohydrates	Ribitol	HMDB00508	C00474	0.8	-0.26	0.304
Carbohydrates	D-Galactose	HMDB00143	C00984	0.8	0.25	0.308
Fatty Acids	Palmitoleic acid	HMDB03229	C08362	0.8	0.27	0.271
Organic Acids	Homogentisic acid	HMDB00130	C00544	0.8	0.25	0.312
Organic Acids	4-Hydroxybenzoic acid	HMDB00500	C00156	0.8	-0.25	0.324
Amino Acid	Urea	HMDB00294	C00086	0.7	-0.24	0.338
Amino Acid	L-Proline	HMDB00162	C00148	0.7	-0.23	0.358
Amino Acid	Ratio of Oxoglutaric acid/L-Glutamic acid	HMDB00208/HMDB00148	C00026/C00025	0.7	-0.22	0.38
Amino Acid	Ratio of L-Glutamine/L-Glutamic acid	HMDB00641/HMDB00148	C00064/C00025	0.7	-0.22	0.382
Carbohydrates	Ratio of D-Glucose/Sucrose	HMDB00122/HMDB00258	C00031/C00089	0.7	-0.24	0.336
Indoles	Tryptamine	HMDB00303	C00398	0.7	0.23	0.353
Nucleotide	Ratio of Inosine/Adenosine	HMDB00195/HMDB00050	C00294/C00212	0.7	0.24	0.332
Organic Acids	Taurine	HMDB00251	C00245	0.7	-0.24	0.344
Organic Acids	2-Hydroxy-3-methylbutyric acid	HMDB00407	NA	0.7	0.23	0.364
Organic Acids	Oxoglutaric acid	HMDB00208	C00026	0.7	-0.22	0.379
Organic Acids	Maleic acid	HMDB00176	C01384	0.7	-0.22	0.385
Organic Acids	Orotic acid	HMDB00226	C00295	0.7	0.21	0.395
Amino Acid	L-Tyrosine	HMDB00158	C00082	0.6	-0.2	0.429
Amino Acid	Sarcosine	HMDB00271	C00213	0.6	0.2	0.433
Amino Acid	3-Nitrotyrosine	HMDB01904	NA	0.6	0.19	0.452
Carbohydrates	Gluconic acid	HMDB00625	C00257	0.6	0.18	0.472
Nucleotide	7-Methylxanthine	HMDB01991	C16353	0.6	-0.19	0.449
Vitamin	Ascorbic acid	HMDB00044	C00072	0.6	-0.19	0.455
Alcohols	Glycerol	HMDB00131	C00116	0.5	0.18	0.483
Alcohols	Myoinositol	HMDB00211	C00137	0.5	0.16	0.521
Amino Acid	L-Cysteine	HMDB00574	NA	0.5	0.17	0.496
Amino Acid	L-Lysine	HMDB00182	C00047	0.5	0.16	0.527
Amino Acid	L-Histidine	HMDB00177	C00135	0.5	-0.16	0.527
Amino Acid	L-Threonine	HMDB00167	C00188	0.5	0.16	0.527
Amino Acid	N-Acetyl-L-aspartic acid	HMDB00812	C01042	0.5	0.16	0.528
Amino Acid	L-Glutamic acid	HMDB00148	C00025	0.5	-0.16	0.532
Amino Acid	Ratio of Urea/L-Arginine	HMDB00294/HMDB00517	C00086/C00062	0.5	-0.15	0.549
Amino Acid	Dimethylglycine	HMDB00092	C01026	0.5	0.15	0.551
Carbohydrates	1,5-Anhydrosorbitol	HMDB02712	C07326	0.5	-0.16	0.521
Fatty Acids	Elaidic acid	HMDB00573	C00712	0.5	0.17	0.497
Lipids	Beta-Glycerophosphoric acid	HMDB02520	C02979	0.5	-0.17	0.506
Nucleotide	Inosine	HMDB00195	C00294	0.5	0.16	0.524
Phenols	5-Hydroxydopamine	HMDB04817	NA	0.5	0.15	0.549
Amino Acid	L-Phenylalanine	HMDB00159	C00079	0.4	0.14	0.57
Amino Acid	Ratio of Pyruvic acid/L-Alanine	HMDB00243/HMDB00161	C00022/C00041	0.4	0.13	0.607
Amino Acid	L-Homoserine	HMDB00719	C00263	0.4	-0.13	0.617
Amino Acid	3-Oxoalanine	HMDB11602	NA	0.4	-0.12	0.636
Carbohydrates	D-Ribose	HMDB00283	C00121	0.4	0.12	0.642
Nucleotide	Uridine	HMDB00296	C00299	0.4	-0.14	0.569
Nucleotide	Xanthine	HMDB00292	C00385	0.4	-0.12	0.622
Nucleotide	Ratio of Uracil/Uridine	HMDB00300/HMDB00296	C00106/C00299	0.4	0.12	0.639
Organic Acids	L-Lactic acid	HMDB00190	C00186	0.4	0.14	0.583
Organic Acids	L-Malic acid	HMDB00156	C00149	0.4	-0.13	0.615
Alkylamines	Ratio of Spermidine/Putrescine	HMDB01257/HMDB01414	C00315/C00134	0.3	0.1	0.69
Amino Acid	L-Methionine	HMDB00696	C00073	0.3	-0.11	0.658
Amino Acid	Ratio of L-Glutamic acid/Oxoglutaric acid	HMDB00148/HMDB00208	C00025/C00026	0.3	-0.1	0.697
Amino Acid	Glycine	HMDB00123	C00037	0.3	0.08	0.748
Carbohydrates	Allose	HMDB01151	C01487	0.3	-0.09	0.717
Carbohydrates	Sucrose	HMDB00258	C00089	0.3	0.09	0.733
Fatty Acids	Dodecanoic acid	HMDB00638	C02679	0.3	0.09	0.719
Lipids	Cholesterol	HMDB00067	C00187	0.3	0.11	0.673
Nucleotide	Ratio of Xanthine/Xanthosine	HMDB00292/HMDB00299	C00385/C01762	0.3	-0.11	0.657
Nucleotide	Uracil	HMDB00300	C00106	0.3	-0.11	0.667
Nucleotide	Adenosine	HMDB00050	C00212	0.3	-0.1	0.688
Organic Acids	Ratio of Pyruvic acid/L-Malic acid	HMDB00243/HMDB00156	C00022/C00149	0.3	-0.08	0.739
Amino Acid	Ratio of Sarcosine/Glycine	HMDB00271/HMDB00123	C00213/C00037	0.2	-0.08	0.753
Amino Acid	L-Asparagine	HMDB00168	C00152	0.2	-0.08	0.753
Amino Acid	5-Hydroxylysine	HMDB00450	C16741	0.2	-0.07	0.775
Amino Acid	Acetylglycine	HMDB00532	NA	0.2	0.07	0.784
Amino Acid	L-Leucine	HMDB00687	C00123	0.2	-0.07	0.795
Amino Acid	L-Alloisoleucine	HMDB00557	NA	0.2	0.06	0.8
Amino Acid	Ratio of Ornithine/L-Arginine	HMDB00214/HMDB00517	C00077/C00062	0.2	-0.06	0.82
Carbohydrates	Rhamnose	HMDB00849	C00507	0.2	-0.06	0.801
Fatty Acids	Caproic acid	HMDB00535	C01585	0.2	-0.06	0.8
Lipids	O-Phosphoethanolamine	HMDB00224	C00346	0.2	-0.06	0.813
Alkylamines	Spermidine	HMDB01257	C00315	0.1	-0.02	0.926
Amino Acid	Ratio of Sarcosine/Dimethylglycine	HMDB00271/HMDB00092	C00213/C01026	0.1	0.05	0.849
Amino Acid	Ratio of L-Asparagine/L-Aspartic acid	HMDB00168/HMDB00191	C00152/C00049	0.1	0.05	0.854
Amino Acid	2-Hydroxybutyric acid	HMDB00008	C05984	0.1	-0.04	0.861
Amino Acid	Pyroglutamic acid	HMDB00267	C01879	0.1	-0.04	0.871
Amino Acid	L-Aspartic acid	HMDB00191	C00049	0.1	0.04	0.872
Amino Acid	Aminoadipic acid	HMDB00510	C00956	0.1	-0.04	0.881
Amino Acid	Ratio of Beta-Alanine/L-Aspartic acid	HMDB00056/HMDB00191	C00099/C00049	0.1	0.03	0.891
Amino Acid	Methionine sulfoxide	HMDB02005	NA	0.1	-0.03	0.894
Amino Acid	Methylcysteine	HMDB02108	NA	0.1	0.03	0.91
Amino Acid	Ratio of L-Aspartic acid/N-Acetyl-L-aspartic acid	HMDB00191/HMDB00812	C00049/C01042	0.1	0.03	0.913
Amino Acid	L-Isoleucine	HMDB00172	C00407	0.1	-0.02	0.932
Carbohydrates	Galactonic acid	HMDB00565	C00880	0.1	0.05	0.848
Lipids	Glycerol 3-phosphate	HMDB00126	C00093	0.1	-0.04	0.869
Nucleotide	Xanthosine	HMDB00299	C01762	0.1	0.03	0.914
Organic Acids	Quinic acid	HMDB03072	C06746	0.1	-0.05	0.856
Organic Acids	Malic acid	HMDB00744	C00711	0.1	-0.05	0.859
Organic Acids	Pyrrole-2-carboxylic acid	HMDB04230	C05942	0.1	-0.04	0.876
Organic Acids	Glycolic acid	HMDB00115	C00160	0.1	0.03	0.92
Phosphate	Phosphate	HMDB01429	C00009	0.1	0.03	0.918
NA	1-Octanoyl-rac-glycerol	NA	NA	0.1	-0.04	0.876
Amino Acid	Beta-Alanine	HMDB00056	C00099	0	-0.01	0.955
Amino Acid	L-Alanine	HMDB00161	C00041	0	-0.01	0.961
Amino Acid	Ratio of L-Serine/Glycine	HMDB00187/HMDB00123	C00065/C00037	0	0.01	0.984
Amino Acid	Citrulline	HMDB00904	C00327	0	0	0.986
Carbohydrates	Ratio of Glucose 6-phosphate/D-Glucose	HMDB01401/HMDB00122	C00092/C00031	0	-0.01	0.981
Organic Acids	Ratio of Fumaric acid/L-Malic acid	HMDB00134/HMDB00156	C00122/C00149	0	0	0.993
Organic Acids	Fumaric acid	HMDB00134	C00122	0	0	0.999

## Sheet: OPLSDA_VIP_SPH_SPL
Class	Name	HMDBID	KeggID	VIP	Corr.Coeffs.	p
Carbohydrates	Dehydroascorbic acid	HMDB01264	C00425	2.4	-0.72	0.00067
Organic Acids	Oxalic acid	HMDB02329	C00209	2.3	0.69	0.0015
Carbohydrates	Gluconolactone	HMDB00150	C00198	2.1	-0.63	0.005
Nucleotide	Hypoxanthine	HMDB00157	C00262	2	-0.62	0.0063
Organic Acids	Isocitric acid	HMDB00193	C00311	2	0.61	0.0067
Amino Acid	L-Alpha-aminobutyric acid	HMDB00452	C02356	1.9	-0.58	0.012
Carbohydrates	Glucose 6-phosphate	HMDB01401	C00092	1.9	-0.57	0.013
Carbohydrates	Ratio of D-Xylose/D-Xylitol	HMDB00098/HMDB02917	C00181/C00379	1.9	0.57	0.013
Carbohydrates	L-Sorbose	HMDB01266	C08356	1.8	-0.56	0.015
Fatty Acids	Palmitic acid	HMDB00220	C00249	1.8	0.56	0.017
Nucleotide	Ratio of Xanthine/Hypoxanthine	HMDB00292/HMDB00157	C00385/C00262	1.8	0.56	0.017
NA	3-hydroxypyridine	TBU918	NA	1.8	-0.54	0.021
Amino Acid	L-Glutamine	HMDB00641	C00064	1.7	-0.51	0.029
Fatty Acids	Behenic acid	HMDB00944	C08281	1.7	0.52	0.027
Vitamin	Pantothenic acid	HMDB00210	C00864	1.7	-0.52	0.028
Amino Acid	Ratio of Putrescine/Ornithine	HMDB01414/HMDB00214	C00134/C00077	1.6	-0.5	0.036
Carbohydrates	Fructose 6-phosphate	HMDB00124	C00085	1.6	-0.5	0.033
Carbohydrates	D-Xylitol	HMDB02917	C00379	1.6	-0.49	0.038
Esters	Glycerol 1-octadecanoate	HMDB31075	NA	1.6	0.5	0.033
Organic Acids	Uric acid	HMDB00289	C00366	1.6	0.49	0.04
Amino Acid	Ratio of L-Glutamic acid/L-Glutamine	HMDB00148/HMDB00641	C00025/C00064	1.5	0.47	0.048
Fatty Acids	Heptadecanoic acid	HMDB02259	NA	1.5	0.45	0.061
Nucleotide	Uridine	HMDB00296	C00299	1.5	0.47	0.048
Organic Acids	Fumaric acid	HMDB00134	C00122	1.5	-0.45	0.063
Alcohols	2-Hydroxypyridine	HMDB13751	C02502	1.4	-0.44	0.068
Carbohydrates	6-Phosphonoglucono-D-lactone	HMDB01127	C01236	1.4	0.43	0.073
Nucleotide	Ratio of Hypoxanthine/Inosine	HMDB00157/HMDB00195	C00262/C00294	1.4	-0.44	0.067
NA	1-Octanoyl-rac-glycerol	NA	NA	1.4	-0.45	0.064
Amino Acid	L-Cystine	HMDB00192	C00491	1.3	0.41	0.095
Amino Acid	L-Lysine	HMDB00182	C00047	1.3	0.4	0.1
Amino Acid	Creatinine	HMDB00562	C00791	1.3	-0.4	0.103
Carbohydrates	Mannitol	HMDB00765	C00392	1.3	-0.39	0.11
Nucleotide	Allantoin	HMDB00462	C01551	1.3	-0.4	0.1
Organic Acids	L-Malic acid	HMDB00156	C00149	1.3	-0.4	0.104
Alkylamines	Hydroxylamine	HMDB03338	C00192	1.2	0.36	0.141
Amino Acid	L-Methionine	HMDB00696	C00073	1.2	-0.36	0.143
Carbohydrates	Ratio of Glucose 6-phosphate/D-Glucose	HMDB01401/HMDB00122	C00092/C00031	1.2	-0.37	0.126
Carbohydrates	Allose	HMDB01151	C01487	1.2	0.37	0.128
Carbohydrates	Fructose 1,6-bisphosphate	HMDB01058	C00354	1.2	-0.37	0.134
Lipids	MG182	HMDB11568	NA	1.2	0.37	0.136
Nucleotide	Adenine	HMDB00034	C00147	1.2	-0.37	0.133
Vitamin	Ascorbic acid	HMDB00044	C00072	1.2	-0.37	0.127
Amino Acid	Aminoadipic acid	HMDB00510	C00956	1.1	-0.35	0.151
Carbohydrates	Ratio of Gluconic acid/Gluconolactone	HMDB00625/HMDB00150	C00257/C00198	1.1	0.34	0.164
Fatty Acids	Tetracosanoic acid	HMDB02003	C08320	1.1	0.35	0.156
Lipids	MG181	HMDB11567	NA	1.1	0.35	0.15
Lipids	MG160	HMDB11564	NA	1.1	0.34	0.168
Organic Acids	4-Hydroxybenzoic acid	HMDB00500	C00156	1.1	-0.34	0.161
Organic Acids	Ratio of Oxoglutaric acid/Isocitric acid	HMDB00208/HMDB00193	C00026/C00311	1.1	-0.34	0.17
Amino Acid	Ratio of L-Glutamine/L-Glutamic acid	HMDB00641/HMDB00148	C00064/C00025	1	-0.32	0.193
Amino Acid	Ratio of Sarcosine/Glycine	HMDB00271/HMDB00123	C00213/C00037	1	-0.31	0.204
Amino Acid	L-Glutamic acid	HMDB00148	C00025	1	0.31	0.206
Amino Acid	Ratio of L-Asparagine/L-Aspartic acid	HMDB00168/HMDB00191	C00152/C00049	1	0.3	0.225
Amino Acid	Dimethylglycine	HMDB00092	C01026	1	-0.3	0.226
Amino Acid	Ratio of Citrulline/Ornithine	HMDB00904/HMDB00214	C00327/C00077	1	-0.3	0.226
Fatty Acids	Docosahexaenoic acid	HMDB02183	C06429	1	0.31	0.208
Fatty Acids	Elaidic acid	HMDB00573	C00712	1	0.3	0.234
Organic Acids	Ratio of Pyruvic acid/L-Malic acid	HMDB00243/HMDB00156	C00022/C00149	1	0.3	0.221
Phosphate	Phosphate	HMDB01429	C00009	1	0.3	0.224
Amino Acid	L-Histidine	HMDB00177	C00135	0.9	-0.28	0.264
Amino Acid	L-Aspartic acid	HMDB00191	C00049	0.9	-0.28	0.266
Amino Acid	Ratio of Pyruvic acid/L-Serine	HMDB00243/HMDB00187	C00022/C00065	0.9	-0.27	0.281
Amino Acid	L-Threonine	HMDB00167	C00188	0.9	-0.27	0.287
Amino Acid	L-Alanine	HMDB00161	C00041	0.9	0.26	0.29
Carbohydrates	Rhamnose	HMDB00849	C00507	0.9	-0.28	0.262
Carbohydrates	Ratio of D-Glucuronic acid/Myoinositol	HMDB00127/HMDB00211	C00191/C00137	0.9	-0.26	0.293
Fatty Acids	Stearic acid	HMDB00827	C01530	0.9	0.28	0.254
Fatty Acids	Arachidic acid	HMDB02212	C06425	0.9	0.28	0.268
Lipids	Decanoylcarnitine	HMDB00651	NA	0.9	0.27	0.28
Alkylamines	Putrescine	HMDB01414	C00134	0.8	-0.25	0.313
Alkylamines	Spermidine	HMDB01257	C00315	0.8	-0.25	0.322
Amino Acid	Urea	HMDB00294	C00086	0.8	-0.26	0.3
Amino Acid	5-Hydroxylysine	HMDB00450	C16741	0.8	-0.26	0.304
Amino Acid	Ornithine	HMDB00214	C00077	0.8	0.25	0.323
Amino Acid	L-Homoserine	HMDB00719	C00263	0.8	-0.24	0.33
Carbohydrates	Sucrose	HMDB00258	C00089	0.8	0.23	0.349
Fatty Acids	Oleic acid	HMDB00207	C00712	0.8	0.24	0.335
Fatty Acids	Myristic acid	HMDB00806	C06424	0.8	0.23	0.353
Lipids	Beta-Glycerophosphoric acid	HMDB02520	C02979	0.8	-0.26	0.305
Nucleotide	Ratio of Uracil/Uridine	HMDB00300/HMDB00296	C00106/C00299	0.8	-0.26	0.299
Nucleotide	7-Methylxanthine	HMDB01991	C16353	0.8	-0.23	0.355
Organic Acids	Pyrrole-2-carboxylic acid	HMDB04230	C05942	0.8	-0.25	0.321
Alcohols	Glycerol	HMDB00131	C00116	0.7	0.23	0.365
Alkylamines	Ratio of Spermidine/Putrescine	HMDB01257/HMDB01414	C00315/C00134	0.7	-0.21	0.393
Alkylamines	Ratio of Ethanolamine/O-Phosphoethanolamine	HMDB00149/HMDB00224	C00189/C00346	0.7	-0.21	0.411
Amino Acid	Ratio of Ornithine/L-Arginine	HMDB00214/HMDB00517	C00077/C00062	0.7	0.22	0.37
Amino Acid	Ratio of Glycine/L-Serine	HMDB00123/HMDB00187	C00037/C00065	0.7	-0.21	0.392
Amino Acid	L-Serine	HMDB00187	C00065	0.7	0.2	0.423
Carbohydrates	D-Xylose	HMDB00098	C00181	0.7	0.23	0.361
Carbohydrates	N-Acetyl-D-Glucosamine 6-Phosphate	HMDB01062	C00357	0.7	0.23	0.369
Carbohydrates	3-Phosphoglyceric acid	HMDB00807	C00597	0.7	0.2	0.42
Fatty Acids	Linoleic acid	HMDB00673	C01595	0.7	0.22	0.374
Nucleotide	Adenosine	HMDB00050	C00212	0.7	-0.23	0.369
Nucleotide	Xanthosine	HMDB00299	C01762	0.7	0.22	0.389
Organic Acids	Orotic acid	HMDB00226	C00295	0.7	-0.21	0.395
Organic Acids	Petroselinic acid	HMDB02080	C08363	0.7	0.21	0.395
Organic Acids	Glyceric acid	HMDB00139	C00258	0.7	0.2	0.424
Alcohols	Myoinositol	HMDB00211	C00137	0.6	0.19	0.444
Amino Acid	L-Tyrosine	HMDB00158	C00082	0.6	-0.19	0.451
Amino Acid	D-2-Hydroxyglutaric acid	HMDB00606	C01087	0.6	0.19	0.458
Amino Acid	Methionine sulfoxide	HMDB02005	NA	0.6	-0.18	0.465
Amino Acid	L-Arginine	HMDB00517	C00062	0.6	0.18	0.466
Amino Acid	Sarcosine	HMDB00271	C00213	0.6	-0.18	0.474
Amino Acid	Beta-Alanine	HMDB00056	C00099	0.6	-0.18	0.476
Amino Acid	L-Norleucine	HMDB01645	C01933	0.6	-0.18	0.477
Amino Acid	N-Acetyl-L-aspartic acid	HMDB00812	C01042	0.6	-0.18	0.479
Amino Acid	L-Isoleucine	HMDB00172	C00407	0.6	0.18	0.482
Indoles	Serotonin	HMDB00259	C00780	0.6	0.17	0.496
Lipids	Cholesterol	HMDB00067	C00187	0.6	-0.17	0.495
Lipids	O-Phosphoethanolamine	HMDB00224	C00346	0.6	0.17	0.502
Nucleotide	Guanosine	HMDB00133	C00387	0.6	0.19	0.451
Nucleotide	Ratio of Xanthine/Xanthosine	HMDB00292/HMDB00299	C00385/C01762	0.6	-0.18	0.475
Nucleotide	Ratio of Adenine/Adenosine	HMDB00034/HMDB00050	C00147/C00212	0.6	-0.17	0.489
Organic Acids	Oxoglutaric acid	HMDB00208	C00026	0.6	0.2	0.438
Organic Acids	Pyrophosphate	HMDB00250	C00013	0.6	-0.18	0.475
Amino Acid	3-Nitrotyrosine	HMDB01904	NA	0.5	0.16	0.518
Amino Acid	Ratio of Oxoglutaric acid/L-Glutamic acid	HMDB00208/HMDB00148	C00026/C00025	0.5	-0.14	0.567
Amino Acid	Ratio of L-Serine/Glycine	HMDB00187/HMDB00123	C00065/C00037	0.5	0.14	0.579
Carbohydrates	Cellobiose	HMDB00055	C06422	0.5	0.17	0.51
Carbohydrates	D-Mannose	HMDB00169	C00159	0.5	0.16	0.528
Carbohydrates	D-Glucuronic acid	HMDB00127	C00191	0.5	-0.15	0.564
Fatty Acids	Dodecanoic acid	HMDB00638	C02679	0.5	0.16	0.524
Fatty Acids	Palmitoleic acid	HMDB03229	C08362	0.5	0.16	0.524
Indoles	Tryptamine	HMDB00303	C00398	0.5	-0.15	0.549
Organic Acids	Homogentisic acid	HMDB00130	C00544	0.5	-0.17	0.507
Organic Acids	3-Hydroxybutyric acid	HMDB00357	C01089	0.5	0.16	0.533
Organic Acids	Ratio of Pyruvic acid/L-Lactic acid	HMDB00243/HMDB00190	C00022/C00186	0.5	0.15	0.555
Amino Acid	Ratio of Citrulline/L-Arginine	HMDB00904/HMDB00517	C00327/C00062	0.4	-0.13	0.596
Amino Acid	Ratio of Pyruvic acid/L-Alanine	HMDB00243/HMDB00161	C00022/C00041	0.4	0.13	0.599
Amino Acid	L-Phenylalanine	HMDB00159	C00079	0.4	-0.12	0.63
Carbohydrates	D-Glucose	HMDB00122	C00031	0.4	-0.14	0.584
Carbohydrates	D-Ribose	HMDB00283	C00121	0.4	-0.13	0.594
Fatty Acids	Arachidonic acid	HMDB01043	C00219	0.4	0.12	0.635
Lipids	Glycerol 3-phosphate	HMDB00126	C00093	0.4	0.13	0.602
Organic Acids	Pyruvic acid	HMDB00243	C00022	0.4	0.13	0.615
Organic Acids	Glycolic acid	HMDB00115	C00160	0.4	0.11	0.665
Phenols	5-Hydroxydopamine	HMDB04817	NA	0.4	-0.14	0.587
Alkylamines	Ethanolamine	HMDB00149	C00189	0.3	-0.11	0.672
Amino Acid	Citrulline	HMDB00904	C00327	0.3	-0.1	0.679
Amino Acid	Ratio of L-Tyrosine/L-Phenylalanine	HMDB00158/HMDB00159	C00082/C00079	0.3	-0.1	0.692
Amino Acid	L-Leucine	HMDB00687	C00123	0.3	-0.08	0.74
Carbohydrates	Sorbitol	HMDB00247	C00794	0.3	-0.1	0.682
Carbohydrates	L-Arabitol	HMDB01851	C00532	0.3	-0.09	0.715
Carbohydrates	D-Maltose	HMDB00163	C00208	0.3	0.09	0.72
Carbohydrates	N-Glycolylneuraminic acid	HMDB00833	C03410	0.3	0.08	0.742
Carbohydrates	D-Threitol	HMDB04136	C16884	0.3	-0.08	0.747
Lipids	Ratio of Glycerol 3-phosphate/Glycerol	HMDB00126/HMDB00131	C00093/C00116	0.3	0.1	0.689
Nucleotide	Ratio of Inosine/Adenosine	HMDB00195/HMDB00050	C00294/C00212	0.3	0.1	0.689
Organic Acids	Ratio of Fumaric acid/L-Malic acid	HMDB00134/HMDB00156	C00122/C00149	0.3	0.1	0.682
Organic Acids	Malic acid	HMDB00744	C00711	0.3	-0.1	0.694
Organic Acids	Taurine	HMDB00251	C00245	0.3	-0.1	0.698
Organic Acids	2-Hydroxy-3-methylbutyric acid	HMDB00407	NA	0.3	0.09	0.722
Amino Acid	Ratio of L-Aspartic acid/N-Acetyl-L-aspartic acid	HMDB00191/HMDB00812	C00049/C01042	0.2	-0.08	0.765
Amino Acid	Ratio of Beta-Alanine/L-Aspartic acid	HMDB00056/HMDB00191	C00099/C00049	0.2	0.08	0.767
Amino Acid	2-Hydroxybutyric acid	HMDB00008	C05984	0.2	0.06	0.811
Amino Acid	Ratio of L-Glutamic acid/Pyroglutamic acid	HMDB00148/HMDB00267	C00025/C01879	0.2	0.06	0.824
Amino Acid	Ratio of Urea/L-Arginine	HMDB00294/HMDB00517	C00086/C00062	0.2	0.05	0.835
Amino Acid	L-Alloisoleucine	HMDB00557	NA	0.2	0.05	0.839
Amino Acid	L-Proline	HMDB00162	C00148	0.2	0.05	0.855
Carbohydrates	Ribitol	HMDB00508	C00474	0.2	0.06	0.812
Carbohydrates	Galactonic acid	HMDB00565	C00880	0.2	0.06	0.823
Carbohydrates	Ratio of D-Glucose/Sucrose	HMDB00122/HMDB00258	C00031/C00089	0.2	-0.06	0.825
Fatty Acids	Caproic acid	HMDB00535	C01585	0.2	0.05	0.832
Nucleotide	Uracil	HMDB00300	C00106	0.2	-0.06	0.799
Nucleotide	Xanthine	HMDB00292	C00385	0.2	0.05	0.844
Organic Acids	Ratio of Uric acid/Xanthine	HMDB00289/HMDB00292	C00366/C00385	0.2	0.05	0.834
Amino Acid	L-Valine	HMDB00883	C00183	0.1	0.04	0.872
Amino Acid	3-Oxoalanine	HMDB11602	NA	0.1	-0.04	0.873
Amino Acid	L-Asparagine	HMDB00168	C00152	0.1	0.03	0.892
Amino Acid	L-Cysteine	HMDB00574	NA	0.1	0.03	0.913
Amino Acid	Glycine	HMDB00123	C00037	0.1	0.03	0.921
Amino Acid	Pyroglutamic acid	HMDB00267	C01879	0.1	-0.02	0.93
Carbohydrates	D-Galactose	HMDB00143	C00984	0.1	0.04	0.879
Carbohydrates	Gluconic acid	HMDB00625	C00257	0.1	0.04	0.89
Carbohydrates	Fructose 1-phosphate	HMDB01076	C01094	0.1	0.03	0.913
Nucleotide	Inosine	HMDB00195	C00294	0.1	-0.02	0.936
Organic Acids	L-Lactic acid	HMDB00190	C00186	0.1	-0.05	0.856
Vitamin	Alpha-Tocopherol	HMDB01893	C02477	0.1	0.03	0.899
Amino Acid	Ratio of L-Glutamic acid/Oxoglutaric acid	HMDB00148/HMDB00208	C00025/C00026	0	-0.01	0.956
Amino Acid	Acetylglycine	HMDB00532	NA	0	-0.01	0.975
Amino Acid	Methylcysteine	HMDB02108	NA	0	0.01	0.98
Amino Acid	Ratio of Sarcosine/Dimethylglycine	HMDB00271/HMDB00092	C00213/C01026	0	0	0.998
Carbohydrates	1,5-Anhydrosorbitol	HMDB02712	C07326	0	0	0.998
Lipids	Zymosterol intermediate 2	HMDB06271	C05437	0	0.01	0.966
Organic Acids	Quinic acid	HMDB03072	C06746	0	-0.01	0.973
Organic Acids	Maleic acid	HMDB00176	C01384	0	-0.01	0.976

## Sheet: OPLSDA_VIP_SPL_M
Class	Name	HMDBID	KeggID	VIP	Corr.Coeffs.	p
Amino Acid	L-Valine	HMDB00883	C00183	2.5	0.66	0.0026
Carbohydrates	Fructose 1-phosphate	HMDB01076	C01094	2.3	-0.6	0.0086
Nucleotide	Uridine	HMDB00296	C00299	2.3	-0.61	0.0077
Organic Acids	Pyruvic acid	HMDB00243	C00022	2.3	-0.61	0.0072
Amino Acid	Sarcosine	HMDB00271	C00213	2.1	0.54	0.02
Organic Acids	Orotic acid	HMDB00226	C00295	1.9	0.5	0.036
Amino Acid	Dimethylglycine	HMDB00092	C01026	1.8	0.48	0.046
Carbohydrates	Mannitol	HMDB00765	C00392	1.8	-0.48	0.043
Amino Acid	L-Arginine	HMDB00517	C00062	1.7	0.44	0.069
Fatty Acids	Stearic acid	HMDB00827	C01530	1.7	0.45	0.06
Organic Acids	Ratio of Pyruvic acid/L-Malic acid	HMDB00243/HMDB00156	C00022/C00149	1.7	-0.45	0.061
Organic Acids	Homogentisic acid	HMDB00130	C00544	1.7	0.44	0.065
Carbohydrates	3-Phosphoglyceric acid	HMDB00807	C00597	1.6	0.41	0.093
Indoles	Serotonin	HMDB00259	C00780	1.6	0.41	0.093
Nucleotide	Allantoin	HMDB00462	C01551	1.6	-0.42	0.081
Organic Acids	Fumaric acid	HMDB00134	C00122	1.6	0.42	0.08
Amino Acid	L-Norleucine	HMDB01645	C01933	1.5	0.4	0.102
Fatty Acids	Arachidonic acid	HMDB01043	C00219	1.5	0.4	0.098
Organic Acids	Oxalic acid	HMDB02329	C00209	1.5	-0.39	0.105
NA	1-Octanoyl-rac-glycerol	NA	NA	1.5	0.38	0.117
Carbohydrates	D-Mannose	HMDB00169	C00159	1.4	0.38	0.124
Carbohydrates	Ratio of Glucose 6-phosphate/D-Glucose	HMDB01401/HMDB00122	C00092/C00031	1.4	0.36	0.146
Fatty Acids	Behenic acid	HMDB00944	C08281	1.4	0.36	0.148
Organic Acids	Ratio of Pyruvic acid/L-Lactic acid	HMDB00243/HMDB00190	C00022/C00186	1.4	-0.36	0.139
Alkylamines	Ratio of Spermidine/Putrescine	HMDB01257/HMDB01414	C00315/C00134	1.3	0.33	0.176
Amino Acid	Ratio of L-Asparagine/L-Aspartic acid	HMDB00168/HMDB00191	C00152/C00049	1.3	-0.34	0.165
Amino Acid	L-Phenylalanine	HMDB00159	C00079	1.3	0.34	0.169
Amino Acid	Ratio of L-Glutamic acid/L-Glutamine	HMDB00148/HMDB00641	C00025/C00064	1.3	-0.34	0.17
Amino Acid	Ratio of Ornithine/L-Arginine	HMDB00214/HMDB00517	C00077/C00062	1.3	-0.34	0.172
Carbohydrates	L-Arabitol	HMDB01851	C00532	1.3	0.35	0.158
Carbohydrates	D-Threitol	HMDB04136	C16884	1.3	-0.35	0.161
Carbohydrates	Allose	HMDB01151	C01487	1.3	-0.34	0.168
Fatty Acids	Tetracosanoic acid	HMDB02003	C08320	1.3	0.35	0.152
Nucleotide	Ratio of Xanthine/Hypoxanthine	HMDB00292/HMDB00157	C00385/C00262	1.3	-0.34	0.169
Organic Acids	3-Hydroxybutyric acid	HMDB00357	C01089	1.3	0.35	0.153
Vitamin	Pantothenic acid	HMDB00210	C00864	1.3	0.35	0.152
Vitamin	Ascorbic acid	HMDB00044	C00072	1.3	0.34	0.163
Alkylamines	Ethanolamine	HMDB00149	C00189	1.2	-0.3	0.222
Amino Acid	Ratio of Urea/L-Arginine	HMDB00294/HMDB00517	C00086/C00062	1.2	-0.32	0.195
Amino Acid	L-Glutamic acid	HMDB00148	C00025	1.2	-0.31	0.209
Carbohydrates	L-Sorbose	HMDB01266	C08356	1.2	-0.31	0.218
Organic Acids	Oxoglutaric acid	HMDB00208	C00026	1.2	-0.32	0.189
Organic Acids	L-Malic acid	HMDB00156	C00149	1.2	0.32	0.193
Amino Acid	L-Isoleucine	HMDB00172	C00407	1.1	-0.29	0.237
Amino Acid	L-Alanine	HMDB00161	C00041	1.1	-0.29	0.239
Amino Acid	L-Threonine	HMDB00167	C00188	1.1	0.29	0.244
Amino Acid	L-Cystine	HMDB00192	C00491	1.1	0.29	0.246
Amino Acid	L-Aspartic acid	HMDB00191	C00049	1.1	0.28	0.258
Amino Acid	Aminoadipic acid	HMDB00510	C00956	1.1	0.28	0.266
Carbohydrates	N-Glycolylneuraminic acid	HMDB00833	C03410	1.1	0.28	0.267
Esters	Glycerol 1-octadecanoate	HMDB31075	NA	1.1	0.29	0.239
Fatty Acids	Arachidic acid	HMDB02212	C06425	1.1	0.29	0.24
Lipids	Decanoylcarnitine	HMDB00651	NA	1.1	0.29	0.247
Organic Acids	Taurine	HMDB00251	C00245	1.1	-0.28	0.256
Amino Acid	Ratio of L-Tyrosine/L-Phenylalanine	HMDB00158/HMDB00159	C00082/C00079	1	-0.27	0.272
Amino Acid	L-Cysteine	HMDB00574	NA	1	0.26	0.292
Amino Acid	Ratio of Sarcosine/Glycine	HMDB00271/HMDB00123	C00213/C00037	1	0.25	0.32
Carbohydrates	Glucose 6-phosphate	HMDB01401	C00092	1	0.27	0.28
Carbohydrates	Ratio of D-Glucuronic acid/Myoinositol	HMDB00127/HMDB00211	C00191/C00137	1	-0.26	0.293
Carbohydrates	Sorbitol	HMDB00247	C00794	1	-0.25	0.316
Carbohydrates	D-Glucuronic acid	HMDB00127	C00191	1	-0.25	0.317
Indoles	Tryptamine	HMDB00303	C00398	1	0.26	0.29
Lipids	O-Phosphoethanolamine	HMDB00224	C00346	1	-0.25	0.32
Nucleotide	Ratio of Uracil/Uridine	HMDB00300/HMDB00296	C00106/C00299	1	0.26	0.302
Phenols	5-Hydroxydopamine	HMDB04817	NA	1	0.26	0.3
Phosphate	Phosphate	HMDB01429	C00009	1	-0.27	0.286
Amino Acid	Methionine sulfoxide	HMDB02005	NA	0.9	0.25	0.324
Amino Acid	N-Acetyl-L-aspartic acid	HMDB00812	C01042	0.9	0.25	0.326
Amino Acid	L-Alpha-aminobutyric acid	HMDB00452	C02356	0.9	-0.24	0.328
Amino Acid	Citrulline	HMDB00904	C00327	0.9	0.24	0.335
Amino Acid	Ratio of L-Glutamic acid/Pyroglutamic acid	HMDB00148/HMDB00267	C00025/C01879	0.9	-0.24	0.336
Amino Acid	L-Methionine	HMDB00696	C00073	0.9	0.24	0.34
Amino Acid	Ratio of Citrulline/Ornithine	HMDB00904/HMDB00214	C00327/C00077	0.9	0.23	0.351
Carbohydrates	D-Ribose	HMDB00283	C00121	0.9	0.24	0.346
Carbohydrates	N-Acetyl-D-Glucosamine 6-Phosphate	HMDB01062	C00357	0.9	0.22	0.37
Lipids	Zymosterol intermediate 2	HMDB06271	C05437	0.9	-0.24	0.329
Lipids	Cholesterol	HMDB00067	C00187	0.9	0.23	0.349
Lipids	MG160	HMDB11564	NA	0.9	0.23	0.352
Nucleotide	Inosine	HMDB00195	C00294	0.9	0.25	0.322
Organic Acids	Pyrrole-2-carboxylic acid	HMDB04230	C05942	0.9	0.23	0.358
Organic Acids	Isocitric acid	HMDB00193	C00311	0.9	-0.23	0.368
Vitamin	Alpha-Tocopherol	HMDB01893	C02477	0.9	0.24	0.347
Alcohols	2-Hydroxypyridine	HMDB13751	C02502	0.8	0.2	0.422
Amino Acid	L-Histidine	HMDB00177	C00135	0.8	0.22	0.378
Amino Acid	Beta-Alanine	HMDB00056	C00099	0.8	0.22	0.39
Amino Acid	L-Proline	HMDB00162	C00148	0.8	-0.21	0.394
Carbohydrates	D-Galactose	HMDB00143	C00984	0.8	0.21	0.407
Carbohydrates	Dehydroascorbic acid	HMDB01264	C00425	0.8	0.2	0.432
Fatty Acids	Linoleic acid	HMDB00673	C01595	0.8	0.2	0.419
Organic Acids	Ratio of Uric acid/Xanthine	HMDB00289/HMDB00292	C00366/C00385	0.8	0.22	0.378
Organic Acids	Pyrophosphate	HMDB00250	C00013	0.8	-0.2	0.421
Alkylamines	Spermidine	HMDB01257	C00315	0.7	0.19	0.444
Amino Acid	L-Glutamine	HMDB00641	C00064	0.7	0.2	0.437
Amino Acid	Ratio of Putrescine/Ornithine	HMDB01414/HMDB00214	C00134/C00077	0.7	-0.19	0.443
Carbohydrates	D-Glucose	HMDB00122	C00031	0.7	-0.19	0.448
Carbohydrates	Ratio of Gluconic acid/Gluconolactone	HMDB00625/HMDB00150	C00257/C00198	0.7	0.19	0.457
Carbohydrates	Rhamnose	HMDB00849	C00507	0.7	0.18	0.476
Carbohydrates	Sucrose	HMDB00258	C00089	0.7	-0.18	0.485
Carbohydrates	Ribitol	HMDB00508	C00474	0.7	-0.17	0.492
Carbohydrates	Ratio of D-Xylose/D-Xylitol	HMDB00098/HMDB02917	C00181/C00379	0.7	0.17	0.498
Lipids	Ratio of Glycerol 3-phosphate/Glycerol	HMDB00126/HMDB00131	C00093/C00116	0.7	0.19	0.456
Nucleotide	Ratio of Inosine/Adenosine	HMDB00195/HMDB00050	C00294/C00212	0.7	0.19	0.454
Nucleotide	Ratio of Hypoxanthine/Inosine	HMDB00157/HMDB00195	C00262/C00294	0.7	-0.17	0.491
Organic Acids	Ratio of Oxoglutaric acid/Isocitric acid	HMDB00208/HMDB00193	C00026/C00311	0.7	-0.18	0.465
Organic Acids	Uric acid	HMDB00289	C00366	0.7	-0.17	0.5
Amino Acid	Ratio of Citrulline/L-Arginine	HMDB00904/HMDB00517	C00327/C00062	0.6	-0.16	0.518
Amino Acid	L-Lysine	HMDB00182	C00047	0.6	-0.15	0.544
Amino Acid	Ratio of L-Aspartic acid/N-Acetyl-L-aspartic acid	HMDB00191/HMDB00812	C00049/C01042	0.6	0.15	0.557
Amino Acid	5-Hydroxylysine	HMDB00450	C16741	0.6	0.15	0.559
Carbohydrates	Gluconolactone	HMDB00150	C00198	0.6	-0.17	0.505
Carbohydrates	Ratio of D-Glucose/Sucrose	HMDB00122/HMDB00258	C00031/C00089	0.6	-0.17	0.512
Carbohydrates	1,5-Anhydrosorbitol	HMDB02712	C07326	0.6	-0.16	0.527
Carbohydrates	Gluconic acid	HMDB00625	C00257	0.6	0.16	0.539
Fatty Acids	Docosahexaenoic acid	HMDB02183	C06429	0.6	0.16	0.525
Fatty Acids	Heptadecanoic acid	HMDB02259	NA	0.6	0.14	0.568
Lipids	Glycerol 3-phosphate	HMDB00126	C00093	0.6	-0.17	0.509
Nucleotide	Xanthine	HMDB00292	C00385	0.6	-0.16	0.527
Nucleotide	Xanthosine	HMDB00299	C01762	0.6	-0.15	0.547
Organic Acids	Maleic acid	HMDB00176	C01384	0.6	-0.16	0.525
Organic Acids	Quinic acid	HMDB03072	C06746	0.6	0.16	0.534
Organic Acids	4-Hydroxybenzoic acid	HMDB00500	C00156	0.6	0.15	0.549
Alkylamines	Ratio of Ethanolamine/O-Phosphoethanolamine	HMDB00149/HMDB00224	C00189/C00346	0.5	-0.14	0.577
Amino Acid	D-2-Hydroxyglutaric acid	HMDB00606	C01087	0.5	0.14	0.577
Amino Acid	3-Oxoalanine	HMDB11602	NA	0.5	-0.14	0.593
Amino Acid	Ratio of Sarcosine/Dimethylglycine	HMDB00271/HMDB00092	C00213/C01026	0.5	0.13	0.606
Amino Acid	Ratio of L-Glutamine/L-Glutamic acid	HMDB00641/HMDB00148	C00064/C00025	0.5	0.13	0.614
Amino Acid	L-Homoserine	HMDB00719	C00263	0.5	0.12	0.638
Carbohydrates	D-Xylose	HMDB00098	C00181	0.5	0.14	0.572
Nucleotide	Hypoxanthine	HMDB00157	C00262	0.5	0.14	0.579
Organic Acids	Glyceric acid	HMDB00139	C00258	0.5	0.14	0.586
Organic Acids	2-Hydroxy-3-methylbutyric acid	HMDB00407	NA	0.5	0.13	0.621
Organic Acids	Ratio of Fumaric acid/L-Malic acid	HMDB00134/HMDB00156	C00122/C00149	0.5	-0.12	0.633
Alcohols	Myoinositol	HMDB00211	C00137	0.4	0.1	0.698
Amino Acid	Ratio of Pyruvic acid/L-Alanine	HMDB00243/HMDB00161	C00022/C00041	0.4	-0.12	0.644
Amino Acid	L-Asparagine	HMDB00168	C00152	0.4	-0.11	0.652
Amino Acid	L-Serine	HMDB00187	C00065	0.4	0.11	0.673
Amino Acid	L-Leucine	HMDB00687	C00123	0.4	0.09	0.717
Carbohydrates	D-Maltose	HMDB00163	C00208	0.4	0.11	0.657
Fatty Acids	Palmitoleic acid	HMDB03229	C08362	0.4	0.11	0.659
Fatty Acids	Dodecanoic acid	HMDB00638	C02679	0.4	0.1	0.684
Fatty Acids	Oleic acid	HMDB00207	C00712	0.4	0.1	0.706
Lipids	MG181	HMDB11567	NA	0.4	0.09	0.709
Nucleotide	7-Methylxanthine	HMDB01991	C16353	0.4	0.1	0.705
Nucleotide	Guanosine	HMDB00133	C00387	0.4	0.1	0.705
Amino Acid	Urea	HMDB00294	C00086	0.3	0.09	0.735
Amino Acid	Methylcysteine	HMDB02108	NA	0.3	0.09	0.736
Amino Acid	Ratio of Oxoglutaric acid/L-Glutamic acid	HMDB00208/HMDB00148	C00026/C00025	0.3	-0.08	0.745
Amino Acid	Creatinine	HMDB00562	C00791	0.3	0.08	0.749
Amino Acid	Ratio of L-Serine/Glycine	HMDB00187/HMDB00123	C00065/C00037	0.3	-0.08	0.75
Amino Acid	Ratio of L-Glutamic acid/Oxoglutaric acid	HMDB00148/HMDB00208	C00025/C00026	0.3	-0.07	0.775
Carbohydrates	D-Xylitol	HMDB02917	C00379	0.3	-0.09	0.727
Carbohydrates	Fructose 6-phosphate	HMDB00124	C00085	0.3	0.07	0.777
Carbohydrates	6-Phosphonoglucono-D-lactone	HMDB01127	C01236	0.3	0.07	0.786
Fatty Acids	Caproic acid	HMDB00535	C01585	0.3	-0.07	0.794
Nucleotide	Adenosine	HMDB00050	C00212	0.3	0.08	0.742
Nucleotide	Ratio of Xanthine/Xanthosine	HMDB00292/HMDB00299	C00385/C01762	0.3	0.07	0.782
Organic Acids	Petroselinic acid	HMDB02080	C08363	0.3	0.09	0.721
Organic Acids	Malic acid	HMDB00744	C00711	0.3	0.08	0.758
Organic Acids	L-Lactic acid	HMDB00190	C00186	0.3	0.07	0.785
Amino Acid	Ratio of Pyruvic acid/L-Serine	HMDB00243/HMDB00187	C00022/C00065	0.2	-0.06	0.808
Amino Acid	3-Nitrotyrosine	HMDB01904	NA	0.2	-0.06	0.813
Amino Acid	Glycine	HMDB00123	C00037	0.2	0.06	0.819
Amino Acid	Ratio of Glycine/L-Serine	HMDB00123/HMDB00187	C00037/C00065	0.2	-0.06	0.826
Amino Acid	L-Alloisoleucine	HMDB00557	NA	0.2	-0.05	0.831
Amino Acid	Ornithine	HMDB00214	C00077	0.2	0.04	0.865
Amino Acid	Pyroglutamic acid	HMDB00267	C01879	0.2	-0.04	0.868
Carbohydrates	Fructose 1,6-bisphosphate	HMDB01058	C00354	0.2	0.07	0.797
Carbohydrates	Galactonic acid	HMDB00565	C00880	0.2	-0.05	0.832
Carbohydrates	Cellobiose	HMDB00055	C06422	0.2	0.05	0.85
Fatty Acids	Myristic acid	HMDB00806	C06424	0.2	0.05	0.841
Lipids	Beta-Glycerophosphoric acid	HMDB02520	C02979	0.2	0.05	0.852
Lipids	MG182	HMDB11568	NA	0.2	0.04	0.864
Nucleotide	Uracil	HMDB00300	C00106	0.2	0.05	0.83
Nucleotide	Adenine	HMDB00034	C00147	0.2	-0.05	0.84
Alkylamines	Hydroxylamine	HMDB03338	C00192	0.1	-0.03	0.916
Alkylamines	Putrescine	HMDB01414	C00134	0.1	-0.02	0.934
Amino Acid	Ratio of Beta-Alanine/L-Aspartic acid	HMDB00056/HMDB00191	C00099/C00049	0.1	0.03	0.914
Amino Acid	2-Hydroxybutyric acid	HMDB00008	C05984	0.1	-0.02	0.946
Fatty Acids	Palmitic acid	HMDB00220	C00249	0.1	-0.03	0.903
Fatty Acids	Elaidic acid	HMDB00573	C00712	0.1	-0.01	0.958
Nucleotide	Ratio of Adenine/Adenosine	HMDB00034/HMDB00050	C00147/C00212	0.1	-0.02	0.93
NA	3-hydroxypyridine	TBU918	NA	0.1	-0.02	0.931
Alcohols	Glycerol	HMDB00131	C00116	0	0.01	0.961
Amino Acid	L-Tyrosine	HMDB00158	C00082	0	0	0.99
Amino Acid	Acetylglycine	HMDB00532	NA	0	0	0.992
Organic Acids	Glycolic acid	HMDB00115	C00160	0	0.01	0.982

## Sheet: Ttest_P_M
Class	Name	HMDBID	KeggID	Pathway	M.MDSE	P.MDSE	M.IQR	P.IQR	Ttest.p	FC
Esters	Glycerol 1-octadecanoate	HMDB31075	NA	NA	207 (13.93)	331 (17.72)	[200,250]	[302,344]	0.00153	1.6
Organic Acids	Orotic acid	HMDB00226	C00295	Pyrimidine Metabolism	325 (21.37)	483 (36.56)	[316,416]	[464,526]	0.0101	1.5
Fatty Acids	Stearic acid	HMDB00827	C01530	Mitochondrial Beta-Oxidation of Long Chain Saturated Fatty Acids,Plasmalogen Synthesis	21153 (846.52)	27774 (1890.82)	[20368,23526]	[23438,28270]	0.0491	1.3
Fatty Acids	Arachidonic acid	HMDB01043	C00219	Alpha Linolenic Acid and Linoleic Acid Metabolism,Arachidonic Acid Metabolism	2198 (148.75)	2748 (208.7)	[1924,2463]	[2221,3136]	0.0497	1.3
Carbohydrates	D-Galactose	HMDB00143	C00984	Galactose Metabolism,Lactose Degradation,Nucleotide Sugars Metabolism	11947 (833.92)	17267 (1616.17)	[11212,14596]	[14577,19999]	0.051	1.4
Lipids	Cholesterol	HMDB00067	C00187	Bile Acid Biosynthesis,Steroid Biosynthesis,Steroidogenesis	8412 (895.55)	12358 (1939.52)	[7097,9671]	[8730,15505]	0.052	1.5
Amino Acid	Dimethylglycine	HMDB00092	C01026	Betaine Metabolism,Glycine and Serine Metabolism,Methionine Metabolism	11728 (813.03)	14394 (535.54)	[11252,13047]	[12310,15278]	0.061	1.2
Nucleotide	Uridine	HMDB00296	C00299	Pyrimidine Metabolism	1709 (225.25)	1370 (115.95)	[1617,2071]	[1135,1537]	0.065	0.8
Amino Acid	L-Cysteine	HMDB00574	NA	Cysteine Metabolism,Glutathione Metabolism,Glycine and Serine Metabolism,Methionine Metabolism,Pantothenate and CoA Biosynthesis,Taurine and Hypotaurine Metabolism,Transcription/Translation	8164 (1260.93)	12636 (806.82)	[7135,12505]	[11157,13780]	0.069	1.5
Fatty Acids	Linoleic acid	HMDB00673	C01595	Alpha Linolenic Acid and Linoleic Acid Metabolism	2318 (147.66)	2971 (415.07)	[2076,2549]	[2186,4068]	0.07	1.3
Carbohydrates	D-Threitol	HMDB04136	C16884	NA	200 (12.14)	148 (17.7)	[185,224]	[143,207]	0.079	0.7
Carbohydrates	D-Glucuronic acid	HMDB00127	C00191	Inositol Metabolism,Starch and Sucrose Metabolism	3207 (324.22)	2911 (254.32)	[3011,4449]	[2005,3256]	0.11	0.9
Amino Acid	Ratio of Pyruvic acid/L-Serine	HMDB00243/HMDB00187	C00022/C00065	Ammonia Recycling,Glycine and Serine Metabolism,Homocysteine Degradation,Methionine Metabolism,Sphingolipid Metabolism; Alanine Metabolism,Amino Sugar Metabolism,Ammonia Recycling,Citric Acid Cycle,Cysteine Metabolism,Gluconeogenesis,Glucose-Alanine Cycle,Glycine and Serine Metabolism,Glycolysis,Pyruvaldehyde Degradation,Pyruvate Metabolism,Transfer of Acetyl Groups into Mitochondria,Urea Cycle	0.12 (0.04)	0.09 (0.01)	[0.112,0.178]	[0.06,0.103]	0.111	0.7
Alkylamines	Ratio of Spermidine/Putrescine	HMDB01257/HMDB01414	C00315/C00134	Methionine Metabolism,Spermidine and Spermine Biosynthesis	1.48 (0.28)	2.59 (0.96)	[0.582,1.839]	[1.276,3.48]	0.121	1.8
Alkylamines	Ethanolamine	HMDB00149	C00189	Phospholipid Biosynthesis	1942 (327.45)	1827 (88.14)	[1737,2815]	[1664,1853]	0.121	0.9
Organic Acids	Ratio of Pyruvic acid/L-Lactic acid	HMDB00243/HMDB00190	C00022/C00186	Gluconeogenesis,Pyruvate Metabolism; Alanine Metabolism,Amino Sugar Metabolism,Ammonia Recycling,Citric Acid Cycle,Cysteine Metabolism,Gluconeogenesis,Glucose-Alanine Cycle,Glycine and Serine Metabolism,Glycolysis,Pyruvaldehyde Degradation,Pyruvate Metabolism,Transfer of Acetyl Groups into Mitochondria,Urea Cycle	0.09 (0.02)	0.04 (0.01)	[0.053,0.123]	[0.029,0.092]	0.131	0.5
Amino Acid	Ornithine	HMDB00214	C00077	Arginine and Proline Metabolism,Glycine and Serine Metabolism,Spermidine and Spermine Biosynthesis,Urea Cycle	49634 (4942.05)	54806 (3320.55)	[37421,53215]	[46494,60591]	0.134	1.1
Amino Acid	Ratio of Putrescine/Ornithine	HMDB01414/HMDB00214	C00134/C00077	Arginine and Proline Metabolism,Glycine and Serine Metabolism,Spermidine and Spermine Biosynthesis,Urea Cycle; Methionine Metabolism,Spermidine and Spermine Biosynthesis	0.1 (0.03)	0.09 (0.02)	[0.091,0.155]	[0.039,0.118]	0.139	0.9
Nucleotide	Allantoin	HMDB00462	C01551	NA	383 (28.99)	307 (23.31)	[325,436]	[265,331]	0.139	0.8
Fatty Acids	Heptadecanoic acid	HMDB02259	NA	NA	209 (13.67)	248 (32.27)	[167,228]	[202,292]	0.142	1.2
Vitamin	Alpha-Tocopherol	HMDB01893	C02477	NA	165 (12.91)	193 (11.01)	[144,193]	[182,215]	0.145	1.2
Organic Acids	Pyruvic acid	HMDB00243	C00022	Alanine Metabolism,Amino Sugar Metabolism,Ammonia Recycling,Citric Acid Cycle,Cysteine Metabolism,Gluconeogenesis,Glucose-Alanine Cycle,Glycine and Serine Metabolism,Glycolysis,Pyruvaldehyde Degradation,Pyruvate Metabolism,Transfer of Acetyl Groups into Mitochondria,Urea Cycle	3107 (273.27)	1954 (380.77)	[2350,3952]	[1551,3061]	0.154	0.6
Carbohydrates	D-Xylitol	HMDB02917	C00379	NA	1889 (155.13)	1622 (88.83)	[1765,2339]	[1498,1945]	0.156	0.9
Fatty Acids	Tetracosanoic acid	HMDB02003	C08320	Beta Oxidation of Very Long Chain Fatty Acids	71 (10.67)	78 (9.47)	[31,86]	[59,87]	0.158	1.1
Amino Acid	Methylcysteine	HMDB02108	NA	NA	112 (10.03)	115 (11.32)	[93,118]	[96,142]	0.159	1
Carbohydrates	D-Mannose	HMDB00169	C00159	Fructose and Mannose Degradation,Galactose Metabolism	20825 (2730.15)	23525 (2022.12)	[9681,21398]	[20881,24625]	0.163	1.1
Fatty Acids	Behenic acid	HMDB00944	C08281	NA	176 (8.75)	203 (23.77)	[170,203]	[164,280]	0.17	1.2
Fatty Acids	Caproic acid	HMDB00535	C01585	Beta Oxidation of Very Long Chain Fatty Acids,Fatty Acid Biosynthesis,Mitochondrial Beta-Oxidation of Short Chain Saturated Fatty Acids	69 (6.43)	83 (10.1)	[53,77]	[66,105]	0.192	1.2
Nucleotide	Ratio of Uracil/Uridine	HMDB00300/HMDB00296	C00106/C00299	Pyrimidine Metabolism; Beta-Alanine Metabolism,Pyrimidine Metabolism	20.31 (3.14)	26.17 (1.76)	[14.185,28.985]	[24.729,27.805]	0.205	1.3
Lipids	Beta-Glycerophosphoric acid	HMDB02520	C02979	NA	1313 (65.4)	1152 (67.98)	[1065,1361]	[945,1231]	0.208	0.9
Lipids	MG160	HMDB11564	NA	NA	211 (8.05)	235 (37.95)	[193,225]	[193,257]	0.219	1.1
Carbohydrates	Ratio of Gluconic acid/Gluconolactone	HMDB00625/HMDB00150	C00257/C00198	Pentose Phosphate Pathway	0.06 (0.01)	0.08 (0.01)	[0.031,0.067]	[0.058,0.089]	0.219	1.4
Amino Acid	Ratio of L-Glutamic acid/L-Glutamine	HMDB00148/HMDB00641	C00025/C00064	Alanine Metabolism,Amino Sugar Metabolism,Ammonia Recycling,Arginine and Proline Metabolism,Cysteine Metabolism,Folate Metabolism,Glucose-Alanine Cycle,Glutamate Metabolism,Glutathione Metabolism,Glycine and Serine Metabolism,Histidine Metabolism,Malate-Aspartate Shuttle,Transcription/Translation,Urea Cycle; Amino Sugar Metabolism,Ammonia Recycling,Glutamate Metabolism,Phenylacetate Metabolism,Pu…	0.63 (0.37)	1.41 (0.81)	[0.416,1.855]	[0.627,3.8]	0.23	2.2
Organic Acids	Glycolic acid	HMDB00115	C00160	NA	6499 (255.21)	6127 (256.1)	[6127,7481]	[5754,6480]	0.239	0.9
Nucleotide	Xanthosine	HMDB00299	C01762	Purine Metabolism	87 (7.58)	75 (5.82)	[82,99]	[67,90]	0.241	0.9
Carbohydrates	L-Arabitol	HMDB01851	C00532	NA	137 (31.45)	187 (27.97)	[89,230]	[136,254]	0.242	1.4
Alkylamines	Ratio of Ethanolamine/O-Phosphoethanolamine	HMDB00149/HMDB00224	C00189/C00346	Phospholipid Biosynthesis; Sphingolipid Metabolism	0.17 (0.06)	0.14 (0.03)	[0.101,0.471]	[0.122,0.186]	0.244	0.8
Carbohydrates	Fructose 1,6-bisphosphate	HMDB01058	C00354	Fructose and Mannose Degradation,Gluconeogenesis,Glycolysis,Pentose Phosphate Pathway	723 (117.38)	450 (56.87)	[325,740]	[411,586]	0.249	0.6
Carbohydrates	Gluconic acid	HMDB00625	C00257	NA	123 (22.87)	188 (18.67)	[62,205]	[140,203]	0.251	1.5
Amino Acid	Sarcosine	HMDB00271	C00213	Glycine and Serine Metabolism	64 (5.5)	66 (8.88)	[50,82]	[57,102]	0.262	1
Amino Acid	Ratio of Oxoglutaric acid/L-Glutamic acid	HMDB00208/HMDB00148	C00026/C00025	Alanine Metabolism,Amino Sugar Metabolism,Ammonia Recycling,Arginine and Proline Metabolism,Cysteine Metabolism,Folate Metabolism,Glucose-Alanine Cycle,Glutamate Metabolism,Glutathione Metabolism,Glycine and Serine Metabolism,Histidine Metabolism,Malate-Aspartate Shuttle,Transcription/Translation,Urea Cycle; Alanine Metabolism,Ammonia Recycling,Carnitine Synthesis,Citric Acid Cycle,Gluconeogenesi…	0 (0)	0 (0)	[0.001,0.004]	[0.001,0.002]	0.262	0.6
Alkylamines	Putrescine	HMDB01414	C00134	Methionine Metabolism,Spermidine and Spermine Biosynthesis	5068 (557.77)	4633 (756.5)	[4360,5785]	[2634,5212]	0.265	0.9
Carbohydrates	Mannitol	HMDB00765	C00392	NA	1201 (68.03)	1083 (119.07)	[1050,1292]	[722,1388]	0.266	0.9
Amino Acid	L-Valine	HMDB00883	C00183	Propanoate Metabolism,Transcription/Translation,Valine, Leucine and Isoleucine Degradation	29233 (2643.95)	39561 (5123.56)	[24432,34354]	[32572,46008]	0.272	1.4
Fatty Acids	Arachidic acid	HMDB02212	C06425	NA	346 (15.09)	382 (38.4)	[315,374]	[324,426]	0.275	1.1
Carbohydrates	D-Ribose	HMDB00283	C00121	Pentose Phosphate Pathway	2633 (246.34)	3338 (301.69)	[2579,3677]	[2831,4136]	0.281	1.3
Organic Acids	Quinic acid	HMDB03072	C06746	NA	94 (9.16)	105 (10.51)	[59,113]	[97,123]	0.285	1.1
Organic Acids	Oxoglutaric acid	HMDB00208	C00026	Alanine Metabolism,Ammonia Recycling,Carnitine Synthesis,Citric Acid Cycle,Gluconeogenesis,Glucose-Alanine Cycle,Glutamate Metabolism,Glycine and Serine Metabolism,Malate-Aspartate Shuttle,Phytanic Acid Peroxisomal Oxidation,Urea Cycle	66 (13.7)	56 (5.91)	[54,83]	[48,72]	0.285	0.8
Carbohydrates	3-Phosphoglyceric acid	HMDB00807	C00597	Gluconeogenesis,Glycerolipid Metabolism,Glycine and Serine Metabolism,Glycolysis	1198 (202.91)	1182 (573.59)	[371,1303]	[471,1776]	0.287	1
Amino Acid	L-Glutamic acid	HMDB00148	C00025	Alanine Metabolism,Amino Sugar Metabolism,Ammonia Recycling,Arginine and Proline Metabolism,Cysteine Metabolism,Folate Metabolism,Glucose-Alanine Cycle,Glutamate Metabolism,Glutathione Metabolism,Glycine and Serine Metabolism,Histidine Metabolism,Malate-Aspartate Shuttle,Transcription/Translation,Urea Cycle	24116 (8746.84)	34965 (11849.1)	[15147,50223]	[22723,74164]	0.294	1.4
Amino Acid	Ratio of L-Glutamic acid/Oxoglutaric acid	HMDB00148/HMDB00208	C00025/C00026	Alanine Metabolism,Amino Sugar Metabolism,Ammonia Recycling,Arginine and Proline Metabolism,Cysteine Metabolism,Folate Metabolism,Glucose-Alanine Cycle,Glutamate Metabolism,Glutathione Metabolism,Glycine and Serine Metabolism,Histidine Metabolism,Malate-Aspartate Shuttle,Transcription/Translation,Urea Cycle; Alanine Metabolism,Ammonia Recycling,Carnitine Synthesis,Citric Acid Cycle,Gluconeogenesi…	353.68 (178.56)	556.65 (308.18)	[242.25,1176.4]	[485.625,1324.357]	0.297	1.6
Amino Acid	Ratio of Glycine/L-Serine	HMDB00123/HMDB00187	C00037/C00065	Alanine Metabolism,Ammonia Recycling,Bile Acid Biosynthesis,Carnitine Synthesis,Glutathione Metabolism,Glycine and Serine Metabolism,Methionine Metabolism,Porphyrin Metabolism; Ammonia Recycling,Glycine and Serine Metabolism,Homocysteine Degradation,Methionine Metabolism,Sphingolipid Metabolism	1.91 (1.11)	1.64 (0.24)	[1.542,2.957]	[1.492,2.574]	0.298	0.9
Nucleotide	Ratio of Xanthine/Xanthosine	HMDB00292/HMDB00299	C00385/C01762	Purine Metabolism	159.8 (12.88)	183.99 (9.95)	[147.695,189.147]	[175.533,187.844]	0.302	1.2
Fatty Acids	Palmitic acid	HMDB00220	C00249	Fatty Acid Biosynthesis,Fatty Acid Elongation In Mitochondria,Fatty acid Metabolism,Glycerolipid Metabolism	33550 (1989.44)	38780 (2741.28)	[31172,35571]	[34989,42325]	0.327	1.2
Amino Acid	L-Cystine	HMDB00192	C00491	NA	132 (22.15)	150 (69.78)	[125,187]	[87,317]	0.329	1.1
Alkylamines	Hydroxylamine	HMDB03338	C00192	NA	1706 (816)	1741 (291.82)	[1313,3651]	[1301,2509]	0.331	1
Amino Acid	L-Serine	HMDB00187	C00065	Ammonia Recycling,Glycine and Serine Metabolism,Homocysteine Degradation,Methionine Metabolism,Sphingolipid Metabolism	26313 (3159.38)	30397 (2494.58)	[21049,30399]	[25750,31937]	0.333	1.2
Amino Acid	Ratio of Ornithine/L-Arginine	HMDB00214/HMDB00517	C00077/C00062	Arginine and Proline Metabolism,Glycine and Serine Metabolism,Spermidine and Spermine Biosynthesis,Urea Cycle; Arginine and Proline Metabolism,Glycine and Serine Metabolism,Transcription/Translation,Urea Cycle	20.92 (3.53)	25.16 (9.43)	[18.201,29.135]	[15.332,32.876]	0.335	1.2
Amino Acid	Ratio of L-Glutamine/L-Glutamic acid	HMDB00641/HMDB00148	C00064/C00025	Alanine Metabolism,Amino Sugar Metabolism,Ammonia Recycling,Arginine and Proline Metabolism,Cysteine Metabolism,Folate Metabolism,Glucose-Alanine Cycle,Glutamate Metabolism,Glutathione Metabolism,Glycine and Serine Metabolism,Histidine Metabolism,Malate-Aspartate Shuttle,Transcription/Translation,Urea Cycle; Amino Sugar Metabolism,Ammonia Recycling,Glutamate Metabolism,Phenylacetate Metabolism,Pu…	1.59 (0.9)	0.71 (0.42)	[0.539,2.406]	[0.263,1.594]	0.345	0.4
Nucleotide	Ratio of Xanthine/Hypoxanthine	HMDB00292/HMDB00157	C00385/C00262	Purine Metabolism	0.94 (0.04)	0.94 (0.58)	[0.856,1.021]	[0.883,1.067]	0.346	1
Organic Acids	L-Malic acid	HMDB00156	C00149	Citric Acid Cycle,Pyruvate Metabolism,Transfer of Acetyl Groups into Mitochondria	10709 (1837.31)	10409 (2484.26)	[4329,12260]	[8103,15068]	0.348	1
Nucleotide	Guanosine	HMDB00133	C00387	Purine Metabolism	422 (480.44)	465 (55.93)	[384,579]	[368,537]	0.351	1.1
Amino Acid	Ratio of Pyruvic acid/L-Alanine	HMDB00243/HMDB00161	C00022/C00041	Alanine Metabolism,Glucose-Alanine Cycle,Glycine and Serine Metabolism,Selenoamino Acid Metabolism,Transcription/Translation,Urea Cycle; Alanine Metabolism,Amino Sugar Metabolism,Ammonia Recycling,Citric Acid Cycle,Cysteine Metabolism,Gluconeogenesis,Glucose-Alanine Cycle,Glycine and Serine Metabolism,Glycolysis,Pyruvaldehyde Degradation,Pyruvate Metabolism,Transfer of Acetyl Groups into Mitochon…	0.03 (0.02)	0.03 (0.41)	[0.024,0.054]	[0.019,0.057]	0.352	1
Carbohydrates	Ratio of D-Glucuronic acid/Myoinositol	HMDB00127/HMDB00211	C00191/C00137	Inositol Metabolism,Starch and Sucrose Metabolism; Galactose Metabolism,Inositol Metabolism,Inositol Phosphate Metabolism,Phosphatidylinositol Phosphate Metabolism	0.42 (0.32)	0.42 (0.07)	[0.354,0.573]	[0.25,0.557]	0.352	1
Amino Acid	Ratio of Citrulline/L-Arginine	HMDB00904/HMDB00517	C00327/C00062	Arginine and Proline Metabolism,Glycine and Serine Metabolism,Transcription/Translation,Urea Cycle; Arginine and Proline Metabolism,Aspartate Metabolism,Urea Cycle	0.53 (0.09)	0.65 (0.11)	[0.256,0.664]	[0.367,0.818]	0.37	1.2
Carbohydrates	Ratio of D-Glucose/Sucrose	HMDB00122/HMDB00258	C00031/C00089	Galactose Metabolism,Gluconeogenesis,Glucose-Alanine Cycle,Glycolysis,Lactose Degradation,Lactose Synthesis,Transfer of Acetyl Groups into Mitochondria; Galactose Metabolism,Starch and Sucrose Metabolism	5.6 (2.04)	4.77 (0.92)	[4.905,6.506]	[3.262,6.489]	0.377	0.9
Fatty Acids	Docosahexaenoic acid	HMDB02183	C06429	Alpha Linolenic Acid and Linoleic Acid Metabolism	965 (44.55)	964 (102.15)	[835,1048]	[818,1350]	0.392	1
Fatty Acids	Dodecanoic acid	HMDB00638	C02679	Beta Oxidation of Very Long Chain Fatty Acids,Fatty Acid Biosynthesis,Mitochondrial Beta-Oxidation of Medium Chain Saturated Fatty Acids	147 (25.74)	148 (46.33)	[118,191]	[118,226]	0.402	1
Organic Acids	Ratio of Pyruvic acid/L-Malic acid	HMDB00243/HMDB00156	C00022/C00149	Citric Acid Cycle,Pyruvate Metabolism,Transfer of Acetyl Groups into Mitochondria; Alanine Metabolism,Amino Sugar Metabolism,Ammonia Recycling,Citric Acid Cycle,Cysteine Metabolism,Gluconeogenesis,Glucose-Alanine Cycle,Glycine and Serine Metabolism,Glycolysis,Pyruvaldehyde Degradation,Pyruvate Metabolism,Transfer of Acetyl Groups into Mitochondria,Urea Cycle	0.35 (0.14)	0.17 (0.16)	[0.29,0.84]	[0.116,0.406]	0.402	0.5
Amino Acid	L-Norleucine	HMDB01645	C01933	NA	8080 (1405.94)	9357 (1952.33)	[7715,11235]	[8247,13966]	0.415	1.2
Alcohols	Glycerol	HMDB00131	C00116	Galactose Metabolism,Glycerolipid Metabolism	7640 (1038.88)	6085 (3885.23)	[6025,9674]	[5527,9157]	0.423	0.8
Amino Acid	Ratio of Beta-Alanine/L-Aspartic acid	HMDB00056/HMDB00191	C00099/C00049	Aspartate Metabolism,Beta-Alanine Metabolism,Propanoate Metabolism,Pyrimidine Metabolism; Ammonia Recycling,Arginine and Proline Metabolism,Aspartate Metabolism,Beta-Alanine Metabolism,Malate-Aspartate Shuttle,Transcription/Translation,Urea Cycle	0.14 (0.07)	0.15 (0.02)	[0.087,0.208]	[0.082,0.197]	0.424	1
Amino Acid	Methionine sulfoxide	HMDB02005	NA	Methionine Metabolism	622 (60.41)	617 (78.25)	[528,700]	[505,941]	0.436	1
Organic Acids	L-Lactic acid	HMDB00190	C00186	Gluconeogenesis,Pyruvate Metabolism	40263 (7155.38)	45510 (7194.98)	[30746,42392]	[35776,50922]	0.442	1.1
Carbohydrates	D-Glucose	HMDB00122	C00031	Galactose Metabolism,Gluconeogenesis,Glucose-Alanine Cycle,Glycolysis,Lactose Degradation,Lactose Synthesis,Transfer of Acetyl Groups into Mitochondria	476 (87.41)	450 (46.38)	[438,568]	[420,491]	0.444	0.9
Lipids	Glycerol 3-phosphate	HMDB00126	C00093	Glycerol Phosphate Shuttle,Glycerolipid Metabolism,Mitochondrial Electron Transport Chain,Phospholipid Biosynthesis	9520 (993.1)	5191 (1149.62)	[5858,10751]	[4841,10989]	0.445	0.5
Amino Acid	Aminoadipic acid	HMDB00510	C00956	Lysine Degradation	406 (35.66)	408 (59.18)	[351,495]	[343,644]	0.454	1
Fatty Acids	Oleic acid	HMDB00207	C00712	NA	1949 (311.85)	2172 (452.56)	[1583,2557]	[1855,3210]	0.456	1.1
Organic Acids	Petroselinic acid	HMDB02080	C08363	NA	1949 (309.76)	2172 (453.54)	[1583,2404]	[1855,3210]	0.458	1.1
Nucleotide	Hypoxanthine	HMDB00157	C00262	Purine Metabolism	15684 (1032.17)	15989 (1692.91)	[13954,18244]	[14577,16772]	0.462	1
Carbohydrates	Fructose 1-phosphate	HMDB01076	C01094	Fructose and Mannose Degradation	1106 (166.38)	1024 (114.73)	[991,1470]	[839,1306]	0.464	0.9
Carbohydrates	Ratio of Glucose 6-phosphate/D-Glucose	HMDB01401/HMDB00122	C00092/C00031	Galactose Metabolism,Gluconeogenesis,Glucose-Alanine Cycle,Glycolysis,Lactose Degradation,Lactose Synthesis,Transfer of Acetyl Groups into Mitochondria; Galactose Metabolism,Gluconeogenesis,Glycolysis,Inositol Metabolism,Inositol Phosphate Metabolism,Nucleotide Sugars Metabolism,Pentose Phosphate Pathway,Starch and Sucrose Metabolism	11.28 (1.58)	14.64 (1.36)	[9.084,15.372]	[11.168,16.992]	0.467	1.3
Organic Acids	2-Hydroxy-3-methylbutyric acid	HMDB00407	NA	NA	253 (39.57)	265 (49.56)	[138,323]	[186,375]	0.471	1
Amino Acid	Citrulline	HMDB00904	C00327	Arginine and Proline Metabolism,Aspartate Metabolism,Urea Cycle	1312 (150.41)	1012 (156.72)	[765,1345]	[802,1666]	0.48	0.8
Amino Acid	Urea	HMDB00294	C00086	Arginine and Proline Metabolism,Urea Cycle	280 (21.68)	270 (20.87)	[258,296]	[233,292]	0.5	1
Carbohydrates	Cellobiose	HMDB00055	C06422	NA	1068 (85.53)	1201 (185.3)	[833,1162]	[990,1281]	0.51	1.1
Phosphate	Phosphate	HMDB01429	C00009	NA	14379 (2136.28)	13691 (3619.94)	[12626,21502]	[12966,25066]	0.514	1
Amino Acid	L-Alloisoleucine	HMDB00557	NA	NA	5555 (3520.14)	4262 (2413.69)	[4366,11278]	[3717,7022]	0.521	0.8
Amino Acid	Ratio of L-Glutamic acid/Pyroglutamic acid	HMDB00148/HMDB00267	C00025/C01879	Alanine Metabolism,Amino Sugar Metabolism,Ammonia Recycling,Arginine and Proline Metabolism,Cysteine Metabolism,Folate Metabolism,Glucose-Alanine Cycle,Glutamate Metabolism,Glutathione Metabolism,Glycine and Serine Metabolism,Histidine Metabolism,Malate-Aspartate Shuttle,Transcription/Translation,Urea Cycle; Glutathione Metabolism	0.49 (0.48)	0.39 (0.18)	[0.135,0.961]	[0.319,1.016]	0.533	0.8
Indoles	Tryptamine	HMDB00303	C00398	Tryptophan Metabolism	643 (136.53)	869 (138.47)	[530,1310]	[714,900]	0.549	1.4
Lipids	MG181	HMDB11567	NA	NA	473 (170.1)	465 (406.18)	[321,688]	[427,613]	0.552	1
Organic Acids	3-Hydroxybutyric acid	HMDB00357	C01089	Fatty Acid Biosynthesis	48 (23.16)	34 (17.41)	[33,104]	[22,76]	0.561	0.7
Amino Acid	L-Isoleucine	HMDB00172	C00407	Transcription/Translation,Valine, Leucine and Isoleucine Degradation	3673 (403.61)	2950 (526.41)	[2126,4027]	[1488,4737]	0.561	0.8
Organic Acids	Fumaric acid	HMDB00134	C00122	Arginine and Proline Metabolism,Aspartate Metabolism,Citric Acid Cycle,Mitochondrial Electron Transport Chain,Phenylalanine and Tyrosine Metabolism,Tyrosine Metabolism,Urea Cycle	5362 (564.2)	5376 (576.84)	[4709,6165]	[4604,7294]	0.568	1
Amino Acid	L-Threonine	HMDB00167	C00188	Glycine and Serine Metabolism,Threonine and 2-Oxobutanoate Degradation,Transcription/Translation	26058 (2599.55)	22842 (3223.86)	[19709,27716]	[20840,37394]	0.57	0.9
Alkylamines	Spermidine	HMDB01257	C00315	Methionine Metabolism,Spermidine and Spermine Biosynthesis	5057 (1809.21)	7582 (1627.51)	[3705,9320]	[5979,8805]	0.584	1.5
Amino Acid	Ratio of Urea/L-Arginine	HMDB00294/HMDB00517	C00086/C00062	Arginine and Proline Metabolism,Urea Cycle; Arginine and Proline Metabolism,Glycine and Serine Metabolism,Transcription/Translation,Urea Cycle	0.12 (0.01)	0.12 (0.04)	[0.102,0.136]	[0.076,0.142]	0.585	1
Indoles	Serotonin	HMDB00259	C00780	Tryptophan Metabolism	38 (6.32)	35 (7.72)	[35,52]	[33,68]	0.586	0.9
Vitamin	Ascorbic acid	HMDB00044	C00072	Catecholamine Biosynthesis	1855 (240.49)	1890 (246.52)	[1181,2118]	[1389,2216]	0.59	1
Carbohydrates	L-Sorbose	HMDB01266	C08356	NA	1108 (146.82)	1083 (94.52)	[855,1566]	[959,1289]	0.595	1
Carbohydrates	Ribitol	HMDB00508	C00474	NA	303 (29.37)	241 (42.92)	[256,401]	[213,274]	0.603	0.8
Nucleotide	Inosine	HMDB00195	C00294	Purine Metabolism	13385 (1054.67)	11829 (1272.1)	[12557,14835]	[9020,14420]	0.606	0.9
Amino Acid	Ratio of L-Asparagine/L-Aspartic acid	HMDB00168/HMDB00191	C00152/C00049	Ammonia Recycling,Aspartate Metabolism,Transcription/Translation; Ammonia Recycling,Arginine and Proline Metabolism,Aspartate Metabolism,Beta-Alanine Metabolism,Malate-Aspartate Shuttle,Transcription/Translation,Urea Cycle	0.25 (0.15)	0.27 (0.1)	[0.192,0.86]	[0.239,0.458]	0.611	1.1
Organic Acids	Taurine	HMDB00251	C00245	Bile Acid Biosynthesis,Taurine and Hypotaurine Metabolism	43948 (3304.07)	50407 (2869.22)	[36765,54058]	[43389,52947]	0.625	1.1
Amino Acid	Ratio of L-Tyrosine/L-Phenylalanine	HMDB00158/HMDB00159	C00082/C00079	Catecholamine Biosynthesis,Phenylalanine and Tyrosine Metabolism,Transcription/Translation,Tyrosine Metabolism; Phenylalanine and Tyrosine Metabolism,Transcription/Translation	1.4 (0.24)	1.28 (0.22)	[1.303,2.111]	[1.009,1.554]	0.627	0.9
Organic Acids	4-Hydroxybenzoic acid	HMDB00500	C00156	Ubiquinone Biosynthesis	66 (7.47)	62 (9.25)	[57,74]	[48,80]	0.627	0.9
Carbohydrates	Dehydroascorbic acid	HMDB01264	C00425	Catecholamine Biosynthesis	13608 (1661.73)	14273 (1069.43)	[11514,19516]	[12222,15654]	0.631	1
Amino Acid	L-Proline	HMDB00162	C00148	Arginine and Proline Metabolism,Transcription/Translation	64448 (5232.48)	63003 (2943.91)	[58894,71327]	[61099,66858]	0.633	1
Fatty Acids	Myristic acid	HMDB00806	C06424	Fatty Acid Biosynthesis	194 (34.38)	196 (43.49)	[151,275]	[120,358]	0.636	1
Organic Acids	Malic acid	HMDB00744	C00711	Gluconeogenesis,Malate-Aspartate Shuttle	29649 (2245.66)	28738 (2178.93)	[25663,30837]	[20276,31023]	0.637	1
Amino Acid	L-Phenylalanine	HMDB00159	C00079	Phenylalanine and Tyrosine Metabolism,Transcription/Translation	28553 (2639.85)	29536 (2439.13)	[22462,33385]	[27378,32713]	0.638	1
Carbohydrates	D-Maltose	HMDB00163	C00208	Starch and Sucrose Metabolism	3774 (472.5)	4283 (604.21)	[2796,4004]	[3179,5807]	0.648	1.1
Organic Acids	Pyrophosphate	HMDB00250	C00013	Transcription/Translation	665 (122.76)	696 (105.53)	[628,1081]	[582,828]	0.648	1
Phenols	5-Hydroxydopamine	HMDB04817	NA	NA	368 (53.22)	380 (47.35)	[257,437]	[332,494]	0.66	1
Amino Acid	5-Hydroxylysine	HMDB00450	C16741	NA	178 (35.01)	146 (23.46)	[97,301]	[113,234]	0.674	0.8
Carbohydrates	Allose	HMDB01151	C01487	NA	389 (78.4)	388 (32.37)	[319,414]	[341,500]	0.675	1
Amino Acid	2-Hydroxybutyric acid	HMDB00008	C05984	NA	373 (36.06)	322 (28.42)	[311,399]	[314,344]	0.676	0.9
Amino Acid	N-Acetyl-L-aspartic acid	HMDB00812	C01042	Aspartate Metabolism	126 (8.5)	143 (7.46)	[119,134]	[116,154]	0.678	1.1
Amino Acid	L-Lysine	HMDB00182	C00047	Biotin Metabolism,Carnitine Synthesis,Lysine Degradation,Transcription/Translation	7300 (1169.79)	6473 (1018.27)	[4347,8156]	[4843,7038]	0.683	0.9
Amino Acid	L-Methionine	HMDB00696	C00073	Betaine Metabolism,Glycine and Serine Metabolism,Methionine Metabolism,Spermidine and Spermine Biosynthesis,Transcription/Translation	18928 (2630.65)	20752 (2332.46)	[15153,22942]	[17926,26148]	0.685	1.1
Alcohols	2-Hydroxypyridine	HMDB13751	C02502	NA	1000 (113.71)	901 (113.1)	[685,1140]	[816,1080]	0.685	0.9
Carbohydrates	N-Acetyl-D-Glucosamine 6-Phosphate	HMDB01062	C00357	Amino Sugar Metabolism,Glutamate Metabolism	128 (19.08)	111 (25.4)	[107,157]	[96,221]	0.686	0.9
Carbohydrates	Ratio of D-Xylose/D-Xylitol	HMDB00098/HMDB02917	C00181/C00379		0.15 (0.02)	0.13 (0.02)	[0.104,0.182]	[0.112,0.176]	0.687	0.9
Amino Acid	Ratio of Citrulline/Ornithine	HMDB00904/HMDB00214	C00327/C00077	Arginine and Proline Metabolism,Glycine and Serine Metabolism,Spermidine and Spermine Biosynthesis,Urea Cycle; Arginine and Proline Metabolism,Aspartate Metabolism,Urea Cycle	0.03 (0)	0.02 (0)	[0.015,0.026]	[0.017,0.027]	0.69	0.8
Alcohols	Myoinositol	HMDB00211	C00137	Galactose Metabolism,Inositol Metabolism,Inositol Phosphate Metabolism,Phosphatidylinositol Phosphate Metabolism	8452 (1616.05)	6739 (1120.5)	[5576,13203]	[5724,9173]	0.696	0.8
Nucleotide	Ratio of Inosine/Adenosine	HMDB00195/HMDB00050	C00294/C00212	Purine Metabolism	62.84 (5.64)	61.68 (6.23)	[55.356,69]	[50.111,64.477]	0.696	1
Organic Acids	Maleic acid	HMDB00176	C01384	NA	283 (15.79)	303 (15.75)	[276,315]	[269,340]	0.703	1.1
NA	1-Octanoyl-rac-glycerol	NA	NA	NA	51 (27.29)	110 (23.88)	[21,128]	[18,160]	0.705	2.2
Carbohydrates	N-Glycolylneuraminic acid	HMDB00833	C03410	NA	799 (86.91)	797 (60.26)	[601,907]	[763,925]	0.709	1
Fatty Acids	Palmitoleic acid	HMDB03229	C08362	NA	2575 (678.41)	2212 (807.67)	[1711,2939]	[1985,3355]	0.711	0.9
Organic Acids	Uric acid	HMDB00289	C00366	Purine Metabolism	2069 (120.71)	2188 (173.87)	[1690,2306]	[1411,2284]	0.713	1.1
Carbohydrates	Glucose 6-phosphate	HMDB01401	C00092	Galactose Metabolism,Gluconeogenesis,Glycolysis,Inositol Metabolism,Inositol Phosphate Metabolism,Nucleotide Sugars Metabolism,Pentose Phosphate Pathway,Starch and Sucrose Metabolism	6290 (637.81)	6587 (768.48)	[5301,6916]	[5998,8235]	0.728	1
Amino Acid	L-Asparagine	HMDB00168	C00152	Ammonia Recycling,Aspartate Metabolism,Transcription/Translation	7708 (849.89)	8148 (1110.82)	[5482,9254]	[6856,10310]	0.732	1.1
Nucleotide	7-Methylxanthine	HMDB01991	C16353	Caffeine Metabolism	51 (6.59)	44 (8.21)	[26,63]	[36,55]	0.732	0.9
Amino Acid	Acetylglycine	HMDB00532	NA	NA	1539 (152.13)	1745 (193.84)	[1334,1927]	[1214,1861]	0.745	1.1
Carbohydrates	Fructose 6-phosphate	HMDB00124	C00085	Amino Sugar Metabolism,Fructose and Mannose Degradation,Gluconeogenesis,Glycolysis,Pentose Phosphate Pathway	2929 (288.44)	3148 (319.29)	[2414,3379]	[2193,4097]	0.757	1.1
Amino Acid	3-Nitrotyrosine	HMDB01904	NA	NA	602 (157.21)	625 (167.72)	[182,863]	[279,1177]	0.761	1
Amino Acid	L-Homoserine	HMDB00719	C00263	Methionine Metabolism	77 (6.69)	76 (4.85)	[69,93]	[63,90]	0.761	1
Nucleotide	Ratio of Hypoxanthine/Inosine	HMDB00157/HMDB00195	C00262/C00294	Purine Metabolism	1.17 (0.1)	1.23 (0.28)	[1.111,1.296]	[1.011,1.773]	0.765	1
Amino Acid	D-2-Hydroxyglutaric acid	HMDB00606	C01087	NA	355 (25.82)	338 (24.45)	[303,384]	[272,370]	0.766	1
Amino Acid	L-Glutamine	HMDB00641	C00064	Amino Sugar Metabolism,Ammonia Recycling,Glutamate Metabolism,Phenylacetate Metabolism,Purine Metabolism,Pyrimidine Metabolism,Transcription/Translation,Urea Cycle	31715 (3432.25)	21999 (4923.59)	[27077,38370]	[19519,36229]	0.772	0.7
Amino Acid	Creatinine	HMDB00562	C00791	NA	22090 (1366.81)	20115 (1993.46)	[18252,23230]	[17883,23185]	0.777	0.9
Carbohydrates	1,5-Anhydrosorbitol	HMDB02712	C07326	NA	3335 (192.27)	3264 (128.64)	[3153,3406]	[3043,3327]	0.787	1
Vitamin	Pantothenic acid	HMDB00210	C00864	Beta-Alanine Metabolism,Pantothenate and CoA Biosynthesis	376 (34.68)	352 (28.21)	[342,430]	[333,416]	0.788	0.9
Lipids	Decanoylcarnitine	HMDB00651	NA	NA	21 (3.01)	23 (2.21)	[17,29]	[17,26]	0.793	1.1
Amino Acid	Pyroglutamic acid	HMDB00267	C01879	Glutathione Metabolism	52236 (15328.58)	73016 (6952.77)	[41813,112465]	[65734,94046]	0.793	1.4
Carbohydrates	6-Phosphonoglucono-D-lactone	HMDB01127	C01236	NA	916 (377.05)	1085 (174.79)	[857,1192]	[895,1292]	0.793	1.2
Organic Acids	Isocitric acid	HMDB00193	C00311	Citric Acid Cycle	16242 (3908.36)	16460 (2911.3)	[15607,17273]	[10968,18969]	0.803	1
Carbohydrates	Rhamnose	HMDB00849	C00507	NA	157 (27.83)	148 (38.55)	[104,187]	[111,186]	0.806	0.9
Carbohydrates	D-Xylose	HMDB00098	C00181	NA	321 (31.92)	253 (35.63)	[208,356]	[167,306]	0.819	0.8
NA	3-hydroxypyridine	TBU918	NA	NA	24 (2.73)	21 (2.22)	[17,27]	[20,25]	0.828	0.9
Organic Acids	Pyrrole-2-carboxylic acid	HMDB04230	C05942	NA	77 (6.53)	73 (8.32)	[63,92]	[62,79]	0.828	0.9
Organic Acids	Ratio of Fumaric acid/L-Malic acid	HMDB00134/HMDB00156	C00122/C00149	Arginine and Proline Metabolism,Aspartate Metabolism,Citric Acid Cycle,Mitochondrial Electron Transport Chain,Phenylalanine and Tyrosine Metabolism,Tyrosine Metabolism,Urea Cycle; Citric Acid Cycle,Pyruvate Metabolism,Transfer of Acetyl Groups into Mitochondria	0.61 (0.29)	0.49 (0.41)	[0.374,1.263]	[0.406,0.568]	0.831	0.8
Nucleotide	Adenosine	HMDB00050	C00212	Purine Metabolism	228 (9.29)	221 (19.56)	[213,240]	[190,235]	0.837	1
Carbohydrates	Gluconolactone	HMDB00150	C00198	Pentose Phosphate Pathway	2307 (201.1)	2411 (84.07)	[2049,2723]	[2346,2568]	0.838	1
Fatty Acids	Elaidic acid	HMDB00573	C00712	NA	1583 (454.75)	1510 (494.42)	[811,1834]	[772,2462]	0.84	1
Organic Acids	Homogentisic acid	HMDB00130	C00544	Phenylalanine and Tyrosine Metabolism,Tyrosine Metabolism	14 (1.45)	13 (1.79)	[12,16]	[12,16]	0.849	0.9
Nucleotide	Xanthine	HMDB00292	C00385	Purine Metabolism	15434 (794.24)	13948 (937.24)	[13965,15677]	[12844,15798]	0.851	0.9
Organic Acids	Ratio of Uric acid/Xanthine	HMDB00289/HMDB00292	C00366/C00385	Purine Metabolism	0.14 (0.01)	0.13 (0.01)	[0.112,0.154]	[0.11,0.151]	0.852	0.9
Amino Acid	L-Leucine	HMDB00687	C00123	Transcription/Translation,Valine, Leucine and Isoleucine Degradation	8702 (1412.51)	8259 (1574.15)	[6999,9966]	[4783,10275]	0.854	0.9
Organic Acids	Glyceric acid	HMDB00139	C00258	Glycerolipid Metabolism,Glycine and Serine Metabolism	175 (51.43)	194 (43.27)	[80,324]	[174,301]	0.854	1.1
Amino Acid	L-Aspartic acid	HMDB00191	C00049	Ammonia Recycling,Arginine and Proline Metabolism,Aspartate Metabolism,Beta-Alanine Metabolism,Malate-Aspartate Shuttle,Transcription/Translation,Urea Cycle	28134 (4922.95)	23523 (3263.18)	[13464,36705]	[15731,32918]	0.857	0.8
Amino Acid	Ratio of L-Aspartic acid/N-Acetyl-L-aspartic acid	HMDB00191/HMDB00812	C00049/C01042	Ammonia Recycling,Arginine and Proline Metabolism,Aspartate Metabolism,Beta-Alanine Metabolism,Malate-Aspartate Shuttle,Transcription/Translation,Urea Cycle; Aspartate Metabolism	209.96 (40.18)	203.16 (32.96)	[110.655,289.016]	[108.49,285.026]	0.859	1
Organic Acids	Ratio of Oxoglutaric acid/Isocitric acid	HMDB00208/HMDB00193	C00026/C00311	Citric Acid Cycle; Alanine Metabolism,Ammonia Recycling,Carnitine Synthesis,Citric Acid Cycle,Gluconeogenesis,Glucose-Alanine Cycle,Glutamate Metabolism,Glycine and Serine Metabolism,Malate-Aspartate Shuttle,Phytanic Acid Peroxisomal Oxidation,Urea Cycle	0.01 (0)	0 (0)	[0.003,0.007]	[0.003,0.004]	0.864	0.7
Amino Acid	L-Histidine	HMDB00177	C00135	Ammonia Recycling,Histidine Metabolism,Transcription/Translation	11481 (2261.51)	13028 (2597.54)	[8344,18960]	[7573,22385]	0.866	1.1
Amino Acid	L-Tyrosine	HMDB00158	C00082	Catecholamine Biosynthesis,Phenylalanine and Tyrosine Metabolism,Transcription/Translation,Tyrosine Metabolism	42919 (4560.33)	43616 (4454.38)	[31393,48316]	[29802,46324]	0.87	1
Nucleotide	Ratio of Adenine/Adenosine	HMDB00034/HMDB00050	C00147/C00212	Purine Metabolism	3.15 (0.2)	3.26 (0.29)	[2.69,3.392]	[2.798,3.416]	0.871	1
Amino Acid	L-Alpha-aminobutyric acid	HMDB00452	C02356	NA	495 (27.37)	497 (48.13)	[477,624]	[475,561]	0.878	1
Amino Acid	Beta-Alanine	HMDB00056	C00099	Aspartate Metabolism,Beta-Alanine Metabolism,Propanoate Metabolism,Pyrimidine Metabolism	2891 (229.38)	2674 (278.18)	[2552,3860]	[2536,3207]	0.882	0.9
Carbohydrates	Sucrose	HMDB00258	C00089	Galactose Metabolism,Starch and Sucrose Metabolism	85 (22.62)	88 (10.88)	[58,108]	[74,113]	0.883	1
Lipids	O-Phosphoethanolamine	HMDB00224	C00346	Sphingolipid Metabolism	9418 (2000.73)	12562 (1320.36)	[8380,17281]	[9954,14439]	0.89	1.3
Organic Acids	Oxalic acid	HMDB02329	C00209	NA	81 (25.7)	99 (14.6)	[61,125]	[75,128]	0.892	1.2
Amino Acid	Glycine	HMDB00123	C00037	Alanine Metabolism,Ammonia Recycling,Bile Acid Biosynthesis,Carnitine Synthesis,Glutathione Metabolism,Glycine and Serine Metabolism,Methionine Metabolism,Porphyrin Metabolism	51359 (5848.96)	52607 (5158.23)	[40108,66117]	[38579,54068]	0.894	1
Amino Acid	Ratio of Sarcosine/Dimethylglycine	HMDB00271/HMDB00092	C00213/C01026	Betaine Metabolism,Glycine and Serine Metabolism,Methionine Metabolism; Glycine and Serine Metabolism	0.01 (0)	0.01 (0)	[0.004,0.007]	[0.004,0.007]	0.9	0.8
Lipids	Ratio of Glycerol 3-phosphate/Glycerol	HMDB00126/HMDB00131	C00093/C00116	Glycerol Phosphate Shuttle,Glycerolipid Metabolism,Mitochondrial Electron Transport Chain,Phospholipid Biosynthesis; Galactose Metabolism,Glycerolipid Metabolism	1.25 (0.16)	0.82 (0.33)	[0.801,1.421]	[0.311,1.806]	0.901	0.7
Lipids	MG182	HMDB11568	NA	NA	417 (155.59)	437 (161.07)	[300,674]	[345,541]	0.903	1
Nucleotide	Adenine	HMDB00034	C00147	Purine Metabolism	659 (40.14)	690 (24.97)	[645,796]	[624,720]	0.912	1
Amino Acid	Ratio of Sarcosine/Glycine	HMDB00271/HMDB00123	C00213/C00037	Alanine Metabolism,Ammonia Recycling,Bile Acid Biosynthesis,Carnitine Synthesis,Glutathione Metabolism,Glycine and Serine Metabolism,Methionine Metabolism,Porphyrin Metabolism; Glycine and Serine Metabolism	0 (0)	0 (0)	[0.001,0.002]	[0.001,0.002]	0.93	1.2
Amino Acid	Ratio of L-Serine/Glycine	HMDB00187/HMDB00123	C00065/C00037	Alanine Metabolism,Ammonia Recycling,Bile Acid Biosynthesis,Carnitine Synthesis,Glutathione Metabolism,Glycine and Serine Metabolism,Methionine Metabolism,Porphyrin Metabolism; Ammonia Recycling,Glycine and Serine Metabolism,Homocysteine Degradation,Methionine Metabolism,Sphingolipid Metabolism	0.52 (0.13)	0.61 (0.07)	[0.338,0.649]	[0.389,0.67]	0.934	1.2
Carbohydrates	Galactonic acid	HMDB00565	C00880	NA	71 (16.81)	100 (12.77)	[43,99]	[44,108]	0.938	1.4
Amino Acid	3-Oxoalanine	HMDB11602	NA	NA	372 (51.64)	423 (39.51)	[361,430]	[361,462]	0.938	1.1
Nucleotide	Uracil	HMDB00300	C00106	Beta-Alanine Metabolism,Pyrimidine Metabolism	36435 (4108.72)	31559 (3679.56)	[28104,47098]	[28939,43918]	0.948	0.9
Amino Acid	L-Alanine	HMDB00161	C00041	Alanine Metabolism,Glucose-Alanine Cycle,Glycine and Serine Metabolism,Selenoamino Acid Metabolism,Transcription/Translation,Urea Cycle	79661 (25859.55)	81668 (28960.45)	[51841,109715]	[24990,105139]	0.965	1
Carbohydrates	Sorbitol	HMDB00247	C00794	Fructose and Mannose Degradation,Galactose Metabolism	381 (135.62)	622 (104.95)	[169,713]	[166,686]	0.972	1.6
Lipids	Zymosterol intermediate 2	HMDB06271	C05437	Steroid Biosynthesis	197 (21)	192 (23.36)	[182,266]	[178,232]	0.981	1
Amino Acid	L-Arginine	HMDB00517	C00062	Arginine and Proline Metabolism,Glycine and Serine Metabolism,Transcription/Translation,Urea Cycle	2107 (281.4)	2527 (359.12)	[1991,2544]	[1843,2918]	0.985	1.2

## Sheet: Ttest_SPH_P
Class	Name	HMDBID	KeggID	Pathway	P.MDSE	SPH.MDSE	P.IQR	SPH.IQR	Ttest.p	FC
Carbohydrates	Gluconolactone	HMDB00150	C00198	Pentose Phosphate Pathway	2411 (84.07)	1493 (118.61)	[2346,2568]	[1456,1756]	8.98e-05	0.6
Carbohydrates	L-Sorbose	HMDB01266	C08356	NA	1083 (94.52)	656 (46.08)	[959,1289]	[518,726]	0.000999	0.6
Carbohydrates	Ratio of D-Xylose/D-Xylitol	HMDB00098/HMDB02917	C00181/C00379		0.13 (0.02)	0.23 (0.02)	[0.112,0.176]	[0.21,0.256]	0.00374	1.8
Carbohydrates	Fructose 6-phosphate	HMDB00124	C00085	Amino Sugar Metabolism,Fructose and Mannose Degradation,Gluconeogenesis,Glycolysis,Pentose Phosphate Pathway	3148 (319.29)	1780 (264.44)	[2193,4097]	[1352,2671]	0.0087	0.6
Carbohydrates	Dehydroascorbic acid	HMDB01264	C00425	Catecholamine Biosynthesis	14273 (1069.43)	8554 (1231.93)	[12222,15654]	[7367,11371]	0.0107	0.6
NA	3-hydroxypyridine	TBU918	NA	NA	21 (2.22)	12 (2.14)	[20,25]	[9,17]	0.0158	0.6
Amino Acid	L-Alpha-aminobutyric acid	HMDB00452	C02356	NA	497 (48.13)	426 (25)	[475,561]	[331,439]	0.0169	0.9
Alkylamines	Hydroxylamine	HMDB03338	C00192	NA	1741 (291.82)	3432 (754.15)	[1301,2509]	[2443,5866]	0.0262	2
Lipids	Decanoylcarnitine	HMDB00651	NA	NA	23 (2.21)	31 (3.49)	[17,26]	[24,33]	0.0319	1.3
Nucleotide	Allantoin	HMDB00462	C01551	NA	307 (23.31)	218 (32.94)	[265,331]	[153,245]	0.0383	0.7
Carbohydrates	Glucose 6-phosphate	HMDB01401	C00092	Galactose Metabolism,Gluconeogenesis,Glycolysis,Inositol Metabolism,Inositol Phosphate Metabolism,Nucleotide Sugars Metabolism,Pentose Phosphate Pathway,Starch and Sucrose Metabolism	6587 (768.48)	4194 (633.91)	[5998,8235]	[3213,5878]	0.0402	0.6
Nucleotide	Adenine	HMDB00034	C00147	Purine Metabolism	690 (24.97)	533 (61.93)	[624,720]	[394,640]	0.0496	0.8
Carbohydrates	Fructose 1-phosphate	HMDB01076	C01094	Fructose and Mannose Degradation	1024 (114.73)	458 (121.57)	[839,1306]	[406,663]	0.052	0.4
Carbohydrates	6-Phosphonoglucono-D-lactone	HMDB01127	C01236	NA	1085 (174.79)	2431 (387.22)	[895,1292]	[1084,3258]	0.053	2.2
Carbohydrates	3-Phosphoglyceric acid	HMDB00807	C00597	Gluconeogenesis,Glycerolipid Metabolism,Glycine and Serine Metabolism,Glycolysis	1182 (573.59)	3402 (800.68)	[471,1776]	[1904,5008]	0.061	2.9
Organic Acids	Oxalic acid	HMDB02329	C00209	NA	99 (14.6)	124 (65.72)	[75,128]	[105,368]	0.07	1.3
Amino Acid	Ratio of Citrulline/L-Arginine	HMDB00904/HMDB00517	C00327/C00062	Arginine and Proline Metabolism,Glycine and Serine Metabolism,Transcription/Translation,Urea Cycle; Arginine and Proline Metabolism,Aspartate Metabolism,Urea Cycle	0.65 (0.11)	0.31 (0.09)	[0.367,0.818]	[0.169,0.418]	0.074	0.5
Organic Acids	3-Hydroxybutyric acid	HMDB00357	C01089	Fatty Acid Biosynthesis	34 (17.41)	139 (80.12)	[22,76]	[77,220]	0.08	4.1
Carbohydrates	Mannitol	HMDB00765	C00392	NA	1083 (119.07)	654 (108.42)	[722,1388]	[528,881]	0.083	0.6
Nucleotide	Guanosine	HMDB00133	C00387	Purine Metabolism	465 (55.93)	794 (803.56)	[368,537]	[602,2514]	0.102	1.7
Carbohydrates	D-Xylose	HMDB00098	C00181	NA	253 (35.63)	362 (27.2)	[167,306]	[314,386]	0.102	1.4
Amino Acid	L-Glutamic acid	HMDB00148	C00025	Alanine Metabolism,Amino Sugar Metabolism,Ammonia Recycling,Arginine and Proline Metabolism,Cysteine Metabolism,Folate Metabolism,Glucose-Alanine Cycle,Glutamate Metabolism,Glutathione Metabolism,Glycine and Serine Metabolism,Histidine Metabolism,Malate-Aspartate Shuttle,Transcription/Translation,Urea Cycle	34965 (11849.1)	29059 (4923.08)	[22723,74164]	[20011,33910]	0.12	0.8
Nucleotide	Ratio of Inosine/Adenosine	HMDB00195/HMDB00050	C00294/C00212	Purine Metabolism	61.68 (6.23)	67.5 (5.86)	[50.111,64.477]	[50.749,77.941]	0.136	1.1
Fatty Acids	Palmitic acid	HMDB00220	C00249	Fatty Acid Biosynthesis,Fatty Acid Elongation In Mitochondria,Fatty acid Metabolism,Glycerolipid Metabolism	38780 (2741.28)	45100 (4736.09)	[34989,42325]	[43171,56012]	0.14	1.2
Organic Acids	Ratio of Uric acid/Xanthine	HMDB00289/HMDB00292	C00366/C00385	Purine Metabolism	0.13 (0.01)	0.15 (0.04)	[0.11,0.151]	[0.136,0.197]	0.142	1.2
Lipids	Zymosterol intermediate 2	HMDB06271	C05437	Steroid Biosynthesis	192 (23.36)	162 (19.58)	[178,232]	[148,229]	0.163	0.8
Organic Acids	L-Malic acid	HMDB00156	C00149	Citric Acid Cycle,Pyruvate Metabolism,Transfer of Acetyl Groups into Mitochondria	10409 (2484.26)	7492 (1279.79)	[8103,15068]	[4618,10875]	0.163	0.7
Fatty Acids	Caproic acid	HMDB00535	C01585	Beta Oxidation of Very Long Chain Fatty Acids,Fatty Acid Biosynthesis,Mitochondrial Beta-Oxidation of Short Chain Saturated Fatty Acids	83 (10.1)	66 (6.3)	[66,105]	[59,72]	0.168	0.8
Nucleotide	Ratio of Hypoxanthine/Inosine	HMDB00157/HMDB00195	C00262/C00294	Purine Metabolism	1.23 (0.28)	1.02 (0.13)	[1.011,1.773]	[0.659,1.141]	0.17	0.8
Fatty Acids	Behenic acid	HMDB00944	C08281	NA	203 (23.77)	246 (33.23)	[164,280]	[229,344]	0.173	1.2
Organic Acids	Orotic acid	HMDB00226	C00295	Pyrimidine Metabolism	483 (36.56)	376 (58.28)	[464,526]	[256,482]	0.174	0.8
Vitamin	Ascorbic acid	HMDB00044	C00072	Catecholamine Biosynthesis	1890 (246.52)	1592 (248.37)	[1389,2216]	[1131,1853]	0.179	0.8
Organic Acids	Isocitric acid	HMDB00193	C00311	Citric Acid Cycle	16460 (2911.3)	19204 (3930.39)	[10968,18969]	[14121,33901]	0.18	1.2
Fatty Acids	Tetracosanoic acid	HMDB02003	C08320	Beta Oxidation of Very Long Chain Fatty Acids	78 (9.47)	87 (11.66)	[59,87]	[81,105]	0.188	1.1
Carbohydrates	Sorbitol	HMDB00247	C00794	Fructose and Mannose Degradation,Galactose Metabolism	622 (104.95)	220 (79.35)	[166,686]	[194,412]	0.196	0.4
Organic Acids	Pyrophosphate	HMDB00250	C00013	Transcription/Translation	696 (105.53)	650 (76.55)	[582,828]	[391,724]	0.197	0.9
Amino Acid	Ratio of L-Glutamic acid/Oxoglutaric acid	HMDB00148/HMDB00208	C00025/C00026	Alanine Metabolism,Amino Sugar Metabolism,Ammonia Recycling,Arginine and Proline Metabolism,Cysteine Metabolism,Folate Metabolism,Glucose-Alanine Cycle,Glutamate Metabolism,Glutathione Metabolism,Glycine and Serine Metabolism,Histidine Metabolism,Malate-Aspartate Shuttle,Transcription/Translation,Urea Cycle; Alanine Metabolism,Ammonia Recycling,Carnitine Synthesis,Citric Acid Cycle,Gluconeogenesi…	556.65 (308.18)	498.68 (112.97)	[485.625,1324.357]	[261.167,805.186]	0.198	0.9
Carbohydrates	Ratio of D-Glucuronic acid/Myoinositol	HMDB00127/HMDB00211	C00191/C00137	Inositol Metabolism,Starch and Sucrose Metabolism; Galactose Metabolism,Inositol Metabolism,Inositol Phosphate Metabolism,Phosphatidylinositol Phosphate Metabolism	0.42 (0.07)	0.28 (0.05)	[0.25,0.557]	[0.262,0.314]	0.202	0.7
Carbohydrates	Ratio of Gluconic acid/Gluconolactone	HMDB00625/HMDB00150	C00257/C00198	Pentose Phosphate Pathway	0.08 (0.01)	0.09 (0.02)	[0.058,0.089]	[0.063,0.129]	0.203	1.2
Organic Acids	Uric acid	HMDB00289	C00366	Purine Metabolism	2188 (173.87)	2368 (331.73)	[1411,2284]	[1472,3135]	0.211	1.1
Nucleotide	Ratio of Adenine/Adenosine	HMDB00034/HMDB00050	C00147/C00212	Purine Metabolism	3.26 (0.29)	2.12 (0.31)	[2.798,3.416]	[1.925,2.837]	0.212	0.7
Lipids	Cholesterol	HMDB00067	C00187	Bile Acid Biosynthesis,Steroid Biosynthesis,Steroidogenesis	12358 (1939.52)	7987 (1754.37)	[8730,15505]	[7344,8595]	0.216	0.6
Amino Acid	Ratio of Citrulline/Ornithine	HMDB00904/HMDB00214	C00327/C00077	Arginine and Proline Metabolism,Glycine and Serine Metabolism,Spermidine and Spermine Biosynthesis,Urea Cycle; Arginine and Proline Metabolism,Aspartate Metabolism,Urea Cycle	0.02 (0)	0.02 (0)	[0.017,0.027]	[0.011,0.019]	0.219	0.8
Alkylamines	Ratio of Spermidine/Putrescine	HMDB01257/HMDB01414	C00315/C00134	Methionine Metabolism,Spermidine and Spermine Biosynthesis	2.59 (0.96)	1.07 (0.49)	[1.276,3.48]	[0.867,2.665]	0.221	0.4
Amino Acid	L-Cystine	HMDB00192	C00491	NA	150 (69.78)	215 (289.01)	[87,317]	[116,667]	0.222	1.4
Organic Acids	Taurine	HMDB00251	C00245	Bile Acid Biosynthesis,Taurine and Hypotaurine Metabolism	50407 (2869.22)	41143 (7142.2)	[43389,52947]	[18295,45713]	0.229	0.8
Organic Acids	4-Hydroxybenzoic acid	HMDB00500	C00156	Ubiquinone Biosynthesis	62 (9.25)	45 (8.48)	[48,80]	[34,61]	0.23	0.7
Amino Acid	Methylcysteine	HMDB02108	NA	NA	115 (11.32)	77 (16.28)	[96,142]	[61,147]	0.231	0.7
Nucleotide	Hypoxanthine	HMDB00157	C00262	Purine Metabolism	15989 (1692.91)	12319 (1188.48)	[14577,16772]	[9501,15386]	0.236	0.8
Amino Acid	L-Glutamine	HMDB00641	C00064	Amino Sugar Metabolism,Ammonia Recycling,Glutamate Metabolism,Phenylacetate Metabolism,Purine Metabolism,Pyrimidine Metabolism,Transcription/Translation,Urea Cycle	21999 (4923.59)	21301 (5124.29)	[19519,36229]	[9062,26455]	0.237	1
Lipids	MG182	HMDB11568	NA	NA	437 (161.07)	670 (436.43)	[345,541]	[557,762]	0.24	1.5
Amino Acid	L-Methionine	HMDB00696	C00073	Betaine Metabolism,Glycine and Serine Metabolism,Methionine Metabolism,Spermidine and Spermine Biosynthesis,Transcription/Translation	20752 (2332.46)	16554 (1901.86)	[17926,26148]	[16056,23010]	0.242	0.8
Fatty Acids	Docosahexaenoic acid	HMDB02183	C06429	Alpha Linolenic Acid and Linoleic Acid Metabolism	964 (102.15)	1140 (123.59)	[818,1350]	[1047,1639]	0.246	1.2
Amino Acid	L-Proline	HMDB00162	C00148	Arginine and Proline Metabolism,Transcription/Translation	63003 (2943.91)	50700 (7501.95)	[61099,66858]	[44478,66220]	0.248	0.8
Nucleotide	Ratio of Xanthine/Xanthosine	HMDB00292/HMDB00299	C00385/C01762	Purine Metabolism	183.99 (9.95)	161.04 (18.92)	[175.533,187.844]	[133.411,203.311]	0.252	0.9
Amino Acid	Creatinine	HMDB00562	C00791	NA	20115 (1993.46)	18663 (1158.12)	[17883,23185]	[14389,19254]	0.257	0.9
Organic Acids	Ratio of Oxoglutaric acid/Isocitric acid	HMDB00208/HMDB00193	C00026/C00311	Citric Acid Cycle; Alanine Metabolism,Ammonia Recycling,Carnitine Synthesis,Citric Acid Cycle,Gluconeogenesis,Glucose-Alanine Cycle,Glutamate Metabolism,Glycine and Serine Metabolism,Malate-Aspartate Shuttle,Phytanic Acid Peroxisomal Oxidation,Urea Cycle	0 (0)	0 (0)	[0.003,0.004]	[0.002,0.004]	0.257	0.7
Amino Acid	L-Lysine	HMDB00182	C00047	Biotin Metabolism,Carnitine Synthesis,Lysine Degradation,Transcription/Translation	6473 (1018.27)	7481 (1631.85)	[4843,7038]	[5496,11084]	0.262	1.2
Nucleotide	7-Methylxanthine	HMDB01991	C16353	Caffeine Metabolism	44 (8.21)	28 (8.34)	[36,55]	[17,58]	0.264	0.6
Amino Acid	L-Alloisoleucine	HMDB00557	NA	NA	4262 (2413.69)	5035 (3739.97)	[3717,7022]	[3403,21516]	0.278	1.2
Indoles	Serotonin	HMDB00259	C00780	Tryptophan Metabolism	35 (7.72)	51 (14.24)	[33,68]	[32,93]	0.285	1.5
Amino Acid	Ratio of Oxoglutaric acid/L-Glutamic acid	HMDB00208/HMDB00148	C00026/C00025	Alanine Metabolism,Amino Sugar Metabolism,Ammonia Recycling,Arginine and Proline Metabolism,Cysteine Metabolism,Folate Metabolism,Glucose-Alanine Cycle,Glutamate Metabolism,Glutathione Metabolism,Glycine and Serine Metabolism,Histidine Metabolism,Malate-Aspartate Shuttle,Transcription/Translation,Urea Cycle; Alanine Metabolism,Ammonia Recycling,Carnitine Synthesis,Citric Acid Cycle,Gluconeogenesi…	0 (0)	0 (0)	[0.001,0.002]	[0.001,0.004]	0.287	1.1
Alcohols	Myoinositol	HMDB00211	C00137	Galactose Metabolism,Inositol Metabolism,Inositol Phosphate Metabolism,Phosphatidylinositol Phosphate Metabolism	6739 (1120.5)	10251 (1598.63)	[5724,9173]	[5526,13141]	0.301	1.5
Carbohydrates	D-Xylitol	HMDB02917	C00379	NA	1622 (88.83)	1340 (152.07)	[1498,1945]	[1313,1785]	0.301	0.8
Nucleotide	Inosine	HMDB00195	C00294	Purine Metabolism	11829 (1272.1)	14419 (1156.36)	[9020,14420]	[11831,16238]	0.312	1.2
Amino Acid	L-Arginine	HMDB00517	C00062	Arginine and Proline Metabolism,Glycine and Serine Metabolism,Transcription/Translation,Urea Cycle	2527 (359.12)	2612 (683.19)	[1843,2918]	[1805,4249]	0.314	1
Fatty Acids	Myristic acid	HMDB00806	C06424	Fatty Acid Biosynthesis	196 (43.49)	294 (53.51)	[120,358]	[184,477]	0.315	1.5
Lipids	Ratio of Glycerol 3-phosphate/Glycerol	HMDB00126/HMDB00131	C00093/C00116	Glycerol Phosphate Shuttle,Glycerolipid Metabolism,Mitochondrial Electron Transport Chain,Phospholipid Biosynthesis; Galactose Metabolism,Glycerolipid Metabolism	0.82 (0.33)	0.96 (1.03)	[0.311,1.806]	[0.637,1.886]	0.328	1.2
Amino Acid	D-2-Hydroxyglutaric acid	HMDB00606	C01087	NA	338 (24.45)	395 (38.54)	[272,370]	[343,418]	0.336	1.2
Amino Acid	L-Cysteine	HMDB00574	NA	Cysteine Metabolism,Glutathione Metabolism,Glycine and Serine Metabolism,Methionine Metabolism,Pantothenate and CoA Biosynthesis,Taurine and Hypotaurine Metabolism,Transcription/Translation	12636 (806.82)	9910 (1618.7)	[11157,13780]	[8620,12022]	0.353	0.8
Lipids	MG181	HMDB11567	NA	NA	465 (406.18)	872 (455.56)	[427,613]	[531,2401]	0.362	1.9
Carbohydrates	N-Glycolylneuraminic acid	HMDB00833	C03410	NA	797 (60.26)	961 (103.66)	[763,925]	[713,1108]	0.369	1.2
Amino Acid	Ratio of Pyruvic acid/L-Alanine	HMDB00243/HMDB00161	C00022/C00041	Alanine Metabolism,Glucose-Alanine Cycle,Glycine and Serine Metabolism,Selenoamino Acid Metabolism,Transcription/Translation,Urea Cycle; Alanine Metabolism,Amino Sugar Metabolism,Ammonia Recycling,Citric Acid Cycle,Cysteine Metabolism,Gluconeogenesis,Glucose-Alanine Cycle,Glycine and Serine Metabolism,Glycolysis,Pyruvaldehyde Degradation,Pyruvate Metabolism,Transfer of Acetyl Groups into Mitochon…	0.03 (0.41)	0.02 (0.04)	[0.019,0.057]	[0.017,0.021]	0.372	0.7
Fatty Acids	Palmitoleic acid	HMDB03229	C08362	NA	2212 (807.67)	4306 (1215.12)	[1985,3355]	[1986,5330]	0.378	1.9
Amino Acid	Ratio of Ornithine/L-Arginine	HMDB00214/HMDB00517	C00077/C00062	Arginine and Proline Metabolism,Glycine and Serine Metabolism,Spermidine and Spermine Biosynthesis,Urea Cycle; Arginine and Proline Metabolism,Glycine and Serine Metabolism,Transcription/Translation,Urea Cycle	25.16 (9.43)	16.57 (4.64)	[15.332,32.876]	[10.308,34.619]	0.384	0.7
Amino Acid	Aminoadipic acid	HMDB00510	C00956	Lysine Degradation	408 (59.18)	382 (49.58)	[343,644]	[262,493]	0.385	0.9
Amino Acid	Methionine sulfoxide	HMDB02005	NA	Methionine Metabolism	617 (78.25)	651 (82.41)	[505,941]	[477,698]	0.388	1.1
Organic Acids	Homogentisic acid	HMDB00130	C00544	Phenylalanine and Tyrosine Metabolism,Tyrosine Metabolism	13 (1.79)	15 (1.93)	[12,16]	[13,19]	0.388	1.2
Carbohydrates	D-Glucose	HMDB00122	C00031	Galactose Metabolism,Gluconeogenesis,Glucose-Alanine Cycle,Glycolysis,Lactose Degradation,Lactose Synthesis,Transfer of Acetyl Groups into Mitochondria	450 (46.38)	419 (57.73)	[420,491]	[350,573]	0.389	0.9
Amino Acid	L-Histidine	HMDB00177	C00135	Ammonia Recycling,Histidine Metabolism,Transcription/Translation	13028 (2597.54)	9092 (2803.74)	[7573,22385]	[5794,15946]	0.395	0.7
Nucleotide	Ratio of Uracil/Uridine	HMDB00300/HMDB00296	C00106/C00299	Pyrimidine Metabolism; Beta-Alanine Metabolism,Pyrimidine Metabolism	26.17 (1.76)	23.64 (2.88)	[24.729,27.805]	[16.886,25.934]	0.403	0.9
Organic Acids	Glyceric acid	HMDB00139	C00258	Glycerolipid Metabolism,Glycine and Serine Metabolism	194 (43.27)	236 (110.09)	[174,301]	[160,377]	0.404	1.2
Amino Acid	Citrulline	HMDB00904	C00327	Arginine and Proline Metabolism,Aspartate Metabolism,Urea Cycle	1012 (156.72)	809 (246.21)	[802,1666]	[454,1673]	0.406	0.8
Amino Acid	Ratio of L-Glutamic acid/Pyroglutamic acid	HMDB00148/HMDB00267	C00025/C01879	Alanine Metabolism,Amino Sugar Metabolism,Ammonia Recycling,Arginine and Proline Metabolism,Cysteine Metabolism,Folate Metabolism,Glucose-Alanine Cycle,Glutamate Metabolism,Glutathione Metabolism,Glycine and Serine Metabolism,Histidine Metabolism,Malate-Aspartate Shuttle,Transcription/Translation,Urea Cycle; Glutathione Metabolism	0.39 (0.18)	0.55 (0.12)	[0.319,1.016]	[0.21,0.642]	0.413	1.4
Carbohydrates	N-Acetyl-D-Glucosamine 6-Phosphate	HMDB01062	C00357	Amino Sugar Metabolism,Glutamate Metabolism	111 (25.4)	168 (23.07)	[96,221]	[131,228]	0.432	1.5
Fatty Acids	Stearic acid	HMDB00827	C01530	Mitochondrial Beta-Oxidation of Long Chain Saturated Fatty Acids,Plasmalogen Synthesis	27774 (1890.82)	27966 (3732.32)	[23438,28270]	[23669,36183]	0.438	1
Amino Acid	Dimethylglycine	HMDB00092	C01026	Betaine Metabolism,Glycine and Serine Metabolism,Methionine Metabolism	14394 (535.54)	12843 (1155.48)	[12310,15278]	[9790,16141]	0.439	0.9
Organic Acids	Fumaric acid	HMDB00134	C00122	Arginine and Proline Metabolism,Aspartate Metabolism,Citric Acid Cycle,Mitochondrial Electron Transport Chain,Phenylalanine and Tyrosine Metabolism,Tyrosine Metabolism,Urea Cycle	5376 (576.84)	4266 (742.36)	[4604,7294]	[3827,5831]	0.454	0.8
Amino Acid	Ratio of Beta-Alanine/L-Aspartic acid	HMDB00056/HMDB00191	C00099/C00049	Aspartate Metabolism,Beta-Alanine Metabolism,Propanoate Metabolism,Pyrimidine Metabolism; Ammonia Recycling,Arginine and Proline Metabolism,Aspartate Metabolism,Beta-Alanine Metabolism,Malate-Aspartate Shuttle,Transcription/Translation,Urea Cycle	0.15 (0.02)	0.1 (0.09)	[0.082,0.197]	[0.073,0.244]	0.455	0.7
Nucleotide	Uridine	HMDB00296	C00299	Pyrimidine Metabolism	1370 (115.95)	1338 (266.53)	[1135,1537]	[1009,2003]	0.456	1
Organic Acids	Maleic acid	HMDB00176	C01384	NA	303 (15.75)	287 (43.83)	[269,340]	[272,325]	0.456	0.9
Amino Acid	L-Asparagine	HMDB00168	C00152	Ammonia Recycling,Aspartate Metabolism,Transcription/Translation	8148 (1110.82)	7098 (1303.4)	[6856,10310]	[4870,9944]	0.464	0.9
Carbohydrates	1,5-Anhydrosorbitol	HMDB02712	C07326	NA	3264 (128.64)	3232 (315.95)	[3043,3327]	[2561,3708]	0.466	1
Alcohols	2-Hydroxypyridine	HMDB13751	C02502	NA	901 (113.1)	576 (183.06)	[816,1080]	[485,763]	0.475	0.6
Vitamin	Pantothenic acid	HMDB00210	C00864	Beta-Alanine Metabolism,Pantothenate and CoA Biosynthesis	352 (28.21)	397 (37.57)	[333,416]	[319,411]	0.475	1.1
Nucleotide	Xanthosine	HMDB00299	C01762	Purine Metabolism	75 (5.82)	90 (14.04)	[67,90]	[61,111]	0.485	1.2
Carbohydrates	D-Maltose	HMDB00163	C00208	Starch and Sucrose Metabolism	4283 (604.21)	4680 (1114.97)	[3179,5807]	[3750,6872]	0.489	1.1
Nucleotide	Adenosine	HMDB00050	C00212	Purine Metabolism	221 (19.56)	190 (20.21)	[190,235]	[185,240]	0.49	0.9
Fatty Acids	Oleic acid	HMDB00207	C00712	NA	2172 (452.56)	2539 (601.79)	[1855,3210]	[2339,3507]	0.491	1.2
Carbohydrates	D-Galactose	HMDB00143	C00984	Galactose Metabolism,Lactose Degradation,Nucleotide Sugars Metabolism	17267 (1616.17)	17789 (2249.94)	[14577,19999]	[9393,18807]	0.503	1
Amino Acid	Ratio of Glycine/L-Serine	HMDB00123/HMDB00187	C00037/C00065	Alanine Metabolism,Ammonia Recycling,Bile Acid Biosynthesis,Carnitine Synthesis,Glutathione Metabolism,Glycine and Serine Metabolism,Methionine Metabolism,Porphyrin Metabolism; Ammonia Recycling,Glycine and Serine Metabolism,Homocysteine Degradation,Methionine Metabolism,Sphingolipid Metabolism	1.64 (0.24)	2.19 (0.47)	[1.492,2.574]	[1.624,2.36]	0.512	1.3
Lipids	MG160	HMDB11564	NA	NA	235 (37.95)	283 (56.19)	[193,257]	[168,384]	0.515	1.2
Amino Acid	L-Tyrosine	HMDB00158	C00082	Catecholamine Biosynthesis,Phenylalanine and Tyrosine Metabolism,Transcription/Translation,Tyrosine Metabolism	43616 (4454.38)	28611 (6720.44)	[29802,46324]	[24334,35193]	0.523	0.7
Nucleotide	Xanthine	HMDB00292	C00385	Purine Metabolism	13948 (937.24)	13373 (1831.38)	[12844,15798]	[7408,18033]	0.533	1
Carbohydrates	D-Threitol	HMDB04136	C16884	NA	148 (17.7)	153 (20.19)	[143,207]	[120,158]	0.533	1
Fatty Acids	Arachidic acid	HMDB02212	C06425	NA	382 (38.4)	407 (67.06)	[324,426]	[283,491]	0.542	1.1
Amino Acid	Ratio of L-Tyrosine/L-Phenylalanine	HMDB00158/HMDB00159	C00082/C00079	Catecholamine Biosynthesis,Phenylalanine and Tyrosine Metabolism,Transcription/Translation,Tyrosine Metabolism; Phenylalanine and Tyrosine Metabolism,Transcription/Translation	1.28 (0.22)	1.31 (0.24)	[1.009,1.554]	[0.659,1.413]	0.546	1
Lipids	Glycerol 3-phosphate	HMDB00126	C00093	Glycerol Phosphate Shuttle,Glycerolipid Metabolism,Mitochondrial Electron Transport Chain,Phospholipid Biosynthesis	5191 (1149.62)	7404 (1553.63)	[4841,10989]	[4361,10704]	0.555	1.4
Amino Acid	Ratio of Urea/L-Arginine	HMDB00294/HMDB00517	C00086/C00062	Arginine and Proline Metabolism,Urea Cycle; Arginine and Proline Metabolism,Glycine and Serine Metabolism,Transcription/Translation,Urea Cycle	0.12 (0.04)	0.1 (0.03)	[0.076,0.142]	[0.042,0.177]	0.555	0.8
Nucleotide	Ratio of Xanthine/Hypoxanthine	HMDB00292/HMDB00157	C00385/C00262	Purine Metabolism	0.94 (0.58)	1.14 (0.15)	[0.883,1.067]	[0.752,1.571]	0.561	1.2
Nucleotide	Uracil	HMDB00300	C00106	Beta-Alanine Metabolism,Pyrimidine Metabolism	31559 (3679.56)	31628 (4032.89)	[28939,43918]	[24029,40514]	0.563	1
Fatty Acids	Heptadecanoic acid	HMDB02259	NA	NA	248 (32.27)	255 (40.43)	[202,292]	[241,331]	0.563	1
Organic Acids	Quinic acid	HMDB03072	C06746	NA	105 (10.51)	61 (28.15)	[97,123]	[44,111]	0.574	0.6
Fatty Acids	Arachidonic acid	HMDB01043	C00219	Alpha Linolenic Acid and Linoleic Acid Metabolism,Arachidonic Acid Metabolism	2748 (208.7)	2631 (380.18)	[2221,3136]	[2256,3218]	0.595	1
Amino Acid	Ratio of Sarcosine/Glycine	HMDB00271/HMDB00123	C00213/C00037	Alanine Metabolism,Ammonia Recycling,Bile Acid Biosynthesis,Carnitine Synthesis,Glutathione Metabolism,Glycine and Serine Metabolism,Methionine Metabolism,Porphyrin Metabolism; Glycine and Serine Metabolism	0 (0)	0 (0)	[0.001,0.002]	[0.001,0.002]	0.605	0.8
Alkylamines	Spermidine	HMDB01257	C00315	Methionine Metabolism,Spermidine and Spermine Biosynthesis	7582 (1627.51)	5303 (2109.97)	[5979,8805]	[1961,14829]	0.607	0.7
Carbohydrates	Sucrose	HMDB00258	C00089	Galactose Metabolism,Starch and Sucrose Metabolism	88 (10.88)	94 (16.33)	[74,113]	[70,141]	0.607	1.1
Organic Acids	Petroselinic acid	HMDB02080	C08363	NA	2172 (453.54)	2539 (444.51)	[1855,3210]	[2339,3507]	0.608	1.2
Amino Acid	L-Valine	HMDB00883	C00183	Propanoate Metabolism,Transcription/Translation,Valine, Leucine and Isoleucine Degradation	39561 (5123.56)	35771 (3860.38)	[32572,46008]	[34527,40503]	0.618	0.9
Amino Acid	L-Norleucine	HMDB01645	C01933	NA	9357 (1952.33)	12582 (1718.72)	[8247,13966]	[8734,18146]	0.621	1.3
Amino Acid	Ratio of L-Aspartic acid/N-Acetyl-L-aspartic acid	HMDB00191/HMDB00812	C00049/C01042	Ammonia Recycling,Arginine and Proline Metabolism,Aspartate Metabolism,Beta-Alanine Metabolism,Malate-Aspartate Shuttle,Transcription/Translation,Urea Cycle; Aspartate Metabolism	203.16 (32.96)	198.59 (55.5)	[108.49,285.026]	[101.912,326.728]	0.624	1
Carbohydrates	Fructose 1,6-bisphosphate	HMDB01058	C00354	Fructose and Mannose Degradation,Gluconeogenesis,Glycolysis,Pentose Phosphate Pathway	450 (56.87)	464 (67.09)	[411,586]	[292,563]	0.639	1
Amino Acid	Ratio of L-Asparagine/L-Aspartic acid	HMDB00168/HMDB00191	C00152/C00049	Ammonia Recycling,Aspartate Metabolism,Transcription/Translation; Ammonia Recycling,Arginine and Proline Metabolism,Aspartate Metabolism,Beta-Alanine Metabolism,Malate-Aspartate Shuttle,Transcription/Translation,Urea Cycle	0.27 (0.1)	0.23 (0.3)	[0.239,0.458]	[0.131,0.501]	0.643	0.8
Organic Acids	Glycolic acid	HMDB00115	C00160	NA	6127 (256.1)	6959 (615.98)	[5754,6480]	[6449,7592]	0.645	1.1
NA	1-Octanoyl-rac-glycerol	NA	NA	NA	110 (23.88)	83 (24.14)	[18,160]	[10,149]	0.648	0.8
Amino Acid	3-Oxoalanine	HMDB11602	NA	NA	423 (39.51)	327 (65.01)	[361,462]	[226,605]	0.649	0.8
Carbohydrates	Cellobiose	HMDB00055	C06422	NA	1201 (185.3)	1193 (308.85)	[990,1281]	[732,1756]	0.65	1
Carbohydrates	Ribitol	HMDB00508	C00474	NA	241 (42.92)	241 (27.43)	[213,274]	[215,335]	0.651	1
Phosphate	Phosphate	HMDB01429	C00009	NA	13691 (3619.94)	18015 (1984.16)	[12966,25066]	[15694,19812]	0.662	1.3
Fatty Acids	Elaidic acid	HMDB00573	C00712	NA	1510 (494.42)	1967 (554.55)	[772,2462]	[766,2877]	0.666	1.3
Amino Acid	Glycine	HMDB00123	C00037	Alanine Metabolism,Ammonia Recycling,Bile Acid Biosynthesis,Carnitine Synthesis,Glutathione Metabolism,Glycine and Serine Metabolism,Methionine Metabolism,Porphyrin Metabolism	52607 (5158.23)	53835 (4018.78)	[38579,54068]	[48964,66334]	0.669	1
Amino Acid	2-Hydroxybutyric acid	HMDB00008	C05984	NA	322 (28.42)	370 (32.38)	[314,344]	[300,422]	0.671	1.1
Carbohydrates	Ratio of Glucose 6-phosphate/D-Glucose	HMDB01401/HMDB00122	C00092/C00031	Galactose Metabolism,Gluconeogenesis,Glucose-Alanine Cycle,Glycolysis,Lactose Degradation,Lactose Synthesis,Transfer of Acetyl Groups into Mitochondria; Galactose Metabolism,Gluconeogenesis,Glycolysis,Inositol Metabolism,Inositol Phosphate Metabolism,Nucleotide Sugars Metabolism,Pentose Phosphate Pathway,Starch and Sucrose Metabolism	14.64 (1.36)	14.03 (2.07)	[11.168,16.992]	[7.281,16.778]	0.677	1
Carbohydrates	Rhamnose	HMDB00849	C00507	NA	148 (38.55)	85 (35)	[111,186]	[80,210]	0.684	0.6
Amino Acid	Urea	HMDB00294	C00086	Arginine and Proline Metabolism,Urea Cycle	270 (20.87)	223 (42.34)	[233,292]	[212,256]	0.691	0.8
Organic Acids	Pyruvic acid	HMDB00243	C00022	Alanine Metabolism,Amino Sugar Metabolism,Ammonia Recycling,Citric Acid Cycle,Cysteine Metabolism,Gluconeogenesis,Glucose-Alanine Cycle,Glycine and Serine Metabolism,Glycolysis,Pyruvaldehyde Degradation,Pyruvate Metabolism,Transfer of Acetyl Groups into Mitochondria,Urea Cycle	1954 (380.77)	2018 (395.14)	[1551,3061]	[1489,2398]	0.723	1
Organic Acids	Malic acid	HMDB00744	C00711	Gluconeogenesis,Malate-Aspartate Shuttle	28738 (2178.93)	28798 (1236.92)	[20276,31023]	[24315,30807]	0.741	1
Amino Acid	L-Isoleucine	HMDB00172	C00407	Transcription/Translation,Valine, Leucine and Isoleucine Degradation	2950 (526.41)	2258 (635.61)	[1488,4737]	[1868,3957]	0.741	0.8
Amino Acid	Ratio of Sarcosine/Dimethylglycine	HMDB00271/HMDB00092	C00213/C01026	Betaine Metabolism,Glycine and Serine Metabolism,Methionine Metabolism; Glycine and Serine Metabolism	0.01 (0)	0.01 (0)	[0.004,0.007]	[0.004,0.006]	0.747	1.2
Amino Acid	Acetylglycine	HMDB00532	NA	NA	1745 (193.84)	1523 (119.77)	[1214,1861]	[1392,1803]	0.748	0.9
Amino Acid	L-Aspartic acid	HMDB00191	C00049	Ammonia Recycling,Arginine and Proline Metabolism,Aspartate Metabolism,Beta-Alanine Metabolism,Malate-Aspartate Shuttle,Transcription/Translation,Urea Cycle	23523 (3263.18)	22044 (5242.26)	[15731,32918]	[17575,37247]	0.752	0.9
Lipids	O-Phosphoethanolamine	HMDB00224	C00346	Sphingolipid Metabolism	12562 (1320.36)	9969 (1800.4)	[9954,14439]	[9079,17617]	0.756	0.8
Amino Acid	Ornithine	HMDB00214	C00077	Arginine and Proline Metabolism,Glycine and Serine Metabolism,Spermidine and Spermine Biosynthesis,Urea Cycle	54806 (3320.55)	50884 (5441.55)	[46494,60591]	[41781,59037]	0.76	0.9
Carbohydrates	Ratio of D-Glucose/Sucrose	HMDB00122/HMDB00258	C00031/C00089	Galactose Metabolism,Gluconeogenesis,Glucose-Alanine Cycle,Glycolysis,Lactose Degradation,Lactose Synthesis,Transfer of Acetyl Groups into Mitochondria; Galactose Metabolism,Starch and Sucrose Metabolism	4.77 (0.92)	3.44 (1.41)	[3.262,6.489]	[2.217,4.457]	0.768	0.7
Amino Acid	Ratio of L-Glutamic acid/L-Glutamine	HMDB00148/HMDB00641	C00025/C00064	Alanine Metabolism,Amino Sugar Metabolism,Ammonia Recycling,Arginine and Proline Metabolism,Cysteine Metabolism,Folate Metabolism,Glucose-Alanine Cycle,Glutamate Metabolism,Glutathione Metabolism,Glycine and Serine Metabolism,Histidine Metabolism,Malate-Aspartate Shuttle,Transcription/Translation,Urea Cycle; Amino Sugar Metabolism,Ammonia Recycling,Glutamate Metabolism,Phenylacetate Metabolism,Pu…	1.41 (0.81)	1.14 (1.21)	[0.627,3.8]	[0.819,3.665]	0.774	0.8
Organic Acids	Pyrrole-2-carboxylic acid	HMDB04230	C05942	NA	73 (8.32)	58 (9.09)	[62,79]	[54,94]	0.777	0.8
Carbohydrates	Gluconic acid	HMDB00625	C00257	NA	188 (18.67)	123 (29.93)	[140,203]	[94,230]	0.781	0.7
Carbohydrates	L-Arabitol	HMDB01851	C00532	NA	187 (27.97)	190 (31.16)	[136,254]	[116,224]	0.792	1
Carbohydrates	D-Ribose	HMDB00283	C00121	Pentose Phosphate Pathway	3338 (301.69)	3238 (628.51)	[2831,4136]	[2269,3584]	0.792	1
Alkylamines	Ratio of Ethanolamine/O-Phosphoethanolamine	HMDB00149/HMDB00224	C00189/C00346	Phospholipid Biosynthesis; Sphingolipid Metabolism	0.14 (0.03)	0.15 (0.03)	[0.122,0.186]	[0.116,0.204]	0.793	1.1
Amino Acid	Ratio of L-Glutamine/L-Glutamic acid	HMDB00641/HMDB00148	C00064/C00025	Alanine Metabolism,Amino Sugar Metabolism,Ammonia Recycling,Arginine and Proline Metabolism,Cysteine Metabolism,Folate Metabolism,Glucose-Alanine Cycle,Glutamate Metabolism,Glutathione Metabolism,Glycine and Serine Metabolism,Histidine Metabolism,Malate-Aspartate Shuttle,Transcription/Translation,Urea Cycle; Amino Sugar Metabolism,Ammonia Recycling,Glutamate Metabolism,Phenylacetate Metabolism,Pu…	0.71 (0.42)	0.88 (0.7)	[0.263,1.594]	[0.273,1.221]	0.795	1.2
Lipids	Beta-Glycerophosphoric acid	HMDB02520	C02979	NA	1152 (67.98)	1049 (111.68)	[945,1231]	[884,1327]	0.804	0.9
Amino Acid	L-Homoserine	HMDB00719	C00263	Methionine Metabolism	76 (4.85)	74 (6.85)	[63,90]	[66,94]	0.805	1
Vitamin	Alpha-Tocopherol	HMDB01893	C02477	NA	193 (11.01)	187 (19.08)	[182,215]	[150,238]	0.809	1
Fatty Acids	Dodecanoic acid	HMDB00638	C02679	Beta Oxidation of Very Long Chain Fatty Acids,Fatty Acid Biosynthesis,Mitochondrial Beta-Oxidation of Medium Chain Saturated Fatty Acids	148 (46.33)	141 (56.4)	[118,226]	[116,203]	0.814	1
Organic Acids	Oxoglutaric acid	HMDB00208	C00026	Alanine Metabolism,Ammonia Recycling,Carnitine Synthesis,Citric Acid Cycle,Gluconeogenesis,Glucose-Alanine Cycle,Glutamate Metabolism,Glycine and Serine Metabolism,Malate-Aspartate Shuttle,Phytanic Acid Peroxisomal Oxidation,Urea Cycle	56 (5.91)	51 (10.89)	[48,72]	[42,80]	0.819	0.9
Organic Acids	Ratio of Pyruvic acid/L-Malic acid	HMDB00243/HMDB00156	C00022/C00149	Citric Acid Cycle,Pyruvate Metabolism,Transfer of Acetyl Groups into Mitochondria; Alanine Metabolism,Amino Sugar Metabolism,Ammonia Recycling,Citric Acid Cycle,Cysteine Metabolism,Gluconeogenesis,Glucose-Alanine Cycle,Glycine and Serine Metabolism,Glycolysis,Pyruvaldehyde Degradation,Pyruvate Metabolism,Transfer of Acetyl Groups into Mitochondria,Urea Cycle	0.17 (0.16)	0.2 (0.18)	[0.116,0.406]	[0.187,0.371]	0.82	1.2
Organic Acids	Ratio of Pyruvic acid/L-Lactic acid	HMDB00243/HMDB00190	C00022/C00186	Gluconeogenesis,Pyruvate Metabolism; Alanine Metabolism,Amino Sugar Metabolism,Ammonia Recycling,Citric Acid Cycle,Cysteine Metabolism,Gluconeogenesis,Glucose-Alanine Cycle,Glycine and Serine Metabolism,Glycolysis,Pyruvaldehyde Degradation,Pyruvate Metabolism,Transfer of Acetyl Groups into Mitochondria,Urea Cycle	0.04 (0.01)	0.04 (0.02)	[0.029,0.092]	[0.033,0.081]	0.837	0.9
Amino Acid	Ratio of Pyruvic acid/L-Serine	HMDB00243/HMDB00187	C00022/C00065	Ammonia Recycling,Glycine and Serine Metabolism,Homocysteine Degradation,Methionine Metabolism,Sphingolipid Metabolism; Alanine Metabolism,Amino Sugar Metabolism,Ammonia Recycling,Citric Acid Cycle,Cysteine Metabolism,Gluconeogenesis,Glucose-Alanine Cycle,Glycine and Serine Metabolism,Glycolysis,Pyruvaldehyde Degradation,Pyruvate Metabolism,Transfer of Acetyl Groups into Mitochondria,Urea Cycle	0.09 (0.01)	0.07 (0.02)	[0.06,0.103]	[0.061,0.122]	0.839	0.8
Alkylamines	Putrescine	HMDB01414	C00134	Methionine Metabolism,Spermidine and Spermine Biosynthesis	4633 (756.5)	4967 (481.73)	[2634,5212]	[3440,5318]	0.839	1.1
Amino Acid	3-Nitrotyrosine	HMDB01904	NA	NA	625 (167.72)	547 (226.25)	[279,1177]	[120,1358]	0.839	0.9
Carbohydrates	Galactonic acid	HMDB00565	C00880	NA	100 (12.77)	68 (13.15)	[44,108]	[56,101]	0.839	0.7
Carbohydrates	D-Mannose	HMDB00169	C00159	Fructose and Mannose Degradation,Galactose Metabolism	23525 (2022.12)	22842 (1928.12)	[20881,24625]	[17012,24241]	0.841	1
Organic Acids	L-Lactic acid	HMDB00190	C00186	Gluconeogenesis,Pyruvate Metabolism	45510 (7194.98)	27765 (11683.03)	[35776,50922]	[25714,54958]	0.859	0.6
Amino Acid	5-Hydroxylysine	HMDB00450	C16741	NA	146 (23.46)	138 (35.45)	[113,234]	[111,187]	0.863	0.9
Amino Acid	Ratio of L-Serine/Glycine	HMDB00187/HMDB00123	C00065/C00037	Alanine Metabolism,Ammonia Recycling,Bile Acid Biosynthesis,Carnitine Synthesis,Glutathione Metabolism,Glycine and Serine Metabolism,Methionine Metabolism,Porphyrin Metabolism; Ammonia Recycling,Glycine and Serine Metabolism,Homocysteine Degradation,Methionine Metabolism,Sphingolipid Metabolism	0.61 (0.07)	0.46 (0.09)	[0.389,0.67]	[0.424,0.616]	0.864	0.7
Amino Acid	Ratio of Putrescine/Ornithine	HMDB01414/HMDB00214	C00134/C00077	Arginine and Proline Metabolism,Glycine and Serine Metabolism,Spermidine and Spermine Biosynthesis,Urea Cycle; Methionine Metabolism,Spermidine and Spermine Biosynthesis	0.09 (0.02)	0.09 (0.01)	[0.039,0.118]	[0.061,0.113]	0.868	1
Carbohydrates	Allose	HMDB01151	C01487	NA	388 (32.37)	399 (52.69)	[341,500]	[367,461]	0.87	1
Amino Acid	L-Phenylalanine	HMDB00159	C00079	Phenylalanine and Tyrosine Metabolism,Transcription/Translation	29536 (2439.13)	29769 (2843.34)	[27378,32713]	[26315,37945]	0.879	1
Esters	Glycerol 1-octadecanoate	HMDB31075	NA	NA	331 (17.72)	319 (21.44)	[302,344]	[294,346]	0.881	1
Alcohols	Glycerol	HMDB00131	C00116	Galactose Metabolism,Glycerolipid Metabolism	6085 (3885.23)	6986 (4976.57)	[5527,9157]	[3845,16257]	0.883	1.1
Fatty Acids	Linoleic acid	HMDB00673	C01595	Alpha Linolenic Acid and Linoleic Acid Metabolism	2971 (415.07)	3200 (430)	[2186,4068]	[2668,3943]	0.899	1.1
Amino Acid	L-Alanine	HMDB00161	C00041	Alanine Metabolism,Glucose-Alanine Cycle,Glycine and Serine Metabolism,Selenoamino Acid Metabolism,Transcription/Translation,Urea Cycle	81668 (28960.45)	75729 (26310.39)	[24990,105139]	[59710,102630]	0.902	0.9
Organic Acids	2-Hydroxy-3-methylbutyric acid	HMDB00407	NA	NA	265 (49.56)	292 (45.99)	[186,375]	[209,366]	0.905	1.1
Amino Acid	Sarcosine	HMDB00271	C00213	Glycine and Serine Metabolism	66 (8.88)	62 (10.84)	[57,102]	[53,103]	0.907	0.9
Alkylamines	Ethanolamine	HMDB00149	C00189	Phospholipid Biosynthesis	1827 (88.14)	1900 (197.15)	[1664,1853]	[1401,2159]	0.915	1
Amino Acid	Pyroglutamic acid	HMDB00267	C01879	Glutathione Metabolism	73016 (6952.77)	55774 (15239.55)	[65734,94046]	[44241,113651]	0.923	0.8
Amino Acid	L-Threonine	HMDB00167	C00188	Glycine and Serine Metabolism,Threonine and 2-Oxobutanoate Degradation,Transcription/Translation	22842 (3223.86)	28676 (2973.65)	[20840,37394]	[23984,31067]	0.93	1.3
Carbohydrates	D-Glucuronic acid	HMDB00127	C00191	Inositol Metabolism,Starch and Sucrose Metabolism	2911 (254.32)	2739 (455.36)	[2005,3256]	[1745,3440]	0.942	0.9
Amino Acid	L-Leucine	HMDB00687	C00123	Transcription/Translation,Valine, Leucine and Isoleucine Degradation	8259 (1574.15)	7061 (1864.75)	[4783,10275]	[3947,9750]	0.944	0.9
Amino Acid	Beta-Alanine	HMDB00056	C00099	Aspartate Metabolism,Beta-Alanine Metabolism,Propanoate Metabolism,Pyrimidine Metabolism	2674 (278.18)	2938 (225.75)	[2536,3207]	[2472,3464]	0.954	1.1
Indoles	Tryptamine	HMDB00303	C00398	Tryptophan Metabolism	869 (138.47)	860 (129.29)	[714,900]	[826,1325]	0.965	1
Phenols	5-Hydroxydopamine	HMDB04817	NA	NA	380 (47.35)	397 (62.1)	[332,494]	[292,569]	0.972	1
Organic Acids	Ratio of Fumaric acid/L-Malic acid	HMDB00134/HMDB00156	C00122/C00149	Arginine and Proline Metabolism,Aspartate Metabolism,Citric Acid Cycle,Mitochondrial Electron Transport Chain,Phenylalanine and Tyrosine Metabolism,Tyrosine Metabolism,Urea Cycle; Citric Acid Cycle,Pyruvate Metabolism,Transfer of Acetyl Groups into Mitochondria	0.49 (0.41)	0.59 (0.29)	[0.406,0.568]	[0.486,1.002]	0.974	1.2
Amino Acid	N-Acetyl-L-aspartic acid	HMDB00812	C01042	Aspartate Metabolism	143 (7.46)	128 (13.88)	[116,154]	[114,152]	0.989	0.9
Amino Acid	L-Serine	HMDB00187	C00065	Ammonia Recycling,Glycine and Serine Metabolism,Homocysteine Degradation,Methionine Metabolism,Sphingolipid Metabolism	30397 (2494.58)	27228 (3347.07)	[25750,31937]	[22394,32854]	0.993	0.9

[truncated: 4 more sheets: Ttest_SPH_SPL, Ttest_SPL_M, Ttest_SPL_P, Ttest_SPH_M]
