# Supplementary material for: Anti-breast Cancer Enhancement of a Polysaccharide From Spore of Ganoderma lucidum With Paclitaxel: Suppression on Tumor Metabolism With Gut Microbiota Reshaping
Source: Front Microbiol. 2018 Dec 17;9:3099. doi: 10.3389/fmicb.2018.03099 (PMC6304348; doi:10.3389/fmicb.2018.03099)
Supplement: Supplementary file 4 [file Table_4.xlsx]

## Sheet: Phylum
Supplementary Table S4: Relative abundance of the identified bacteria at phylum and genus level.
Taxon	N1	N2	N3	N4	N5	N6	N7	N8	N9	M1	M2	M3	M4	M5	M6	M7	M8	M9	P1	P2	P3	P4	P5	P6	P7	P8	P9	SHP1	SHP2	SHP3	SHP4	SHP5	SHP6	SHP7	SHP8	SHP9
k__Bacteria;p__Firmicutes	0.808219	0.606639	0.40365	0.633977	0.583536	0.69973	0.553807	0.710586	0.583939	0.537553	0.507001	0.737571	0.763301	0.53678	0.608135	0.558647	0.620712	0.489504	0.532166	0.518668	0.599845	0.41963	0.534558	0.448577	0.503123	0.663448	0.668461	0.601448	0.575254	0.426391	0.477557	0.516259	0.475322	0.439657	0.506047	0.436611
k__Bacteria;p__Bacteroidetes	0.0894393	0.082132	0.42299	0.19956	0.312146	0.116714	0.283675	0.133727	0.343335	0.346775	0.419415	0.21303	0.129022	0.377642	0.257181	0.278522	0.228259	0.403963	0.320143	0.169778	0.276364	0.323376	0.304541	0.374961	0.336918	0.161719	0.151469	0.354631	0.350083	0.469594	0.389284	0.389279	0.390207	0.385038	0.305638	0.352431
k__Bacteria;p__Proteobacteria	0.065626	0.245149	0.155814	0.146654	0.0906518	0.158421	0.134782	0.0589532	0.0672773	0.100935	0.0630834	0.0303198	0.0591351	0.0667043	0.113793	0.0989337	0.127334	0.0994575	0.133121	0.199067	0.100503	0.227438	0.123598	0.152877	0.124377	0.128651	0.136399	0.0316677	0.0691502	0.085153	0.119567	0.0632579	0.099497	0.139022	0.163499	0.111771
k__Bacteria;p__TM7	0.0298662	0.0451181	0.0115418	0.0116573	0.00841016	0.0176816	0.0215716	0.0806769	0.000473784	0.0088734	0.00567828	0.0059373	0.0338367	0.0150831	0.0144813	0.0478634	0.0165949	0.00235868	0.00764331	0.0951078	0.0167892	0.0176229	0.0250537	0.0109032	0.0212699	0.0376539	0.0349839	0.00859325	0.000787588	0.00798309	0.00442548	0.0132077	0.00856649	0.0216618	0.0135071	0.0699547
k__Bacteria;p__Actinobacteria	0.0058936	0.0173771	0.00499103	0.00692916	0.00380074	0.00578814	0.0045414	0.0127509	0.00497473	0.00483283	0.00350031	0.00427486	0.00751048	0.00274238	0.00427317	0.0124268	0.00494655	0.00377388	0.00453822	0.0150467	0.00618956	0.00853485	0.00906705	0.00904732	0.0102	0.00531016	0.00838075	0.00206875	0.00472553	0.0072787	0.00750751	0.0128215	0.0202766	0.0111403	0.009188	0.0239175
k__Bacteria;p__Tenericutes	0.000955718	0.00358451	0.000857834	0.00122279	0.0014556	0.00166508	0.00162193	0.00306966	0	0.00102995	0.0010112	0.00870804	0.00711519	0.00104856	0.00213658	0.0032871	0.00215414	0.00094347	0.00230892	0.00233344	0	0.00339813	0.00318142	0.0036344	0.0037163	0.00321828	0.000230663	0.00159134	0	0.00360022	0.0015015	0.0038619	0.00613015	0.00348136	0.00212031	0.00531499
k__Bacteria;p__Cyanobacteria	0	0	0.00015597	0	0	0	0	0.000236128	0	0	0	0	0	0	0	8.01732e-05	0	0	0	0	0.000309478	0	0	0	0	0	7.68876e-05	0	0	0	0	0	0	0	0	0
k__Bacteria;p__[Thermi]	0	0	0	0	0	0	0	0	0	0	0	0	7.90576e-05	0	0	0	0	0	0	0	0	0	0	0	0	0	0	0	0	0	0.000158053	0.000154476	0	0	0	0

## Sheet: Genus
Taxon	N1	N2	N3	N4	N5	N6	N7	N8	N9	M1	M2	M3	M4	M5	M6	M7	M8	M9	P1	P2	P3	P4	P5	P6	P7	P8	P9	SHP1	SHP2	SHP3	SHP4	SHP5	SHP6	SHP7	SHP8	SHP9
k__Bacteria;p__Firmicutes;c__Clostridia;o__Clostridiales;f__Unclassified_Clostridiales;g__Unclassified_Clostridiales	0.237496	0.248188	0.194104	0.27415	0.232735	0.254837	0.256265	0.371586	0.318383	0.243622	0.286714	0.172578	0.37497	0.252379	0.315502	0.253267	0.333892	0.281783	0.171417	0.183859	0.24766	0.215189	0.200191	0.284952	0.200047	0.283691	0.322236	0.275859	0.200126	0.223527	0.250356	0.217039	0.153175	0.155578	0.19821	0.193606
k__Bacteria;p__Firmicutes;c__Bacilli;o__Lactobacillales;f__Lactobacillaceae;g__Lactobacillus	0.447435	0.226292	0.0364969	0.209179	0.146126	0.163971	0.109642	0.147737	0.0758054	0.144034	0.113099	0.395424	0.222152	0.0738829	0.124238	0.194901	0.107468	0.0274393	0.163854	0.184503	0.218801	0.0464675	0.182852	0.089932	0.149522	0.27637	0.157696	0.159771	0.128771	0.0590906	0.0805279	0.179887	0.180132	0.123627	0.0885032	0.0751915
k__Bacteria;p__Bacteroidetes;c__Bacteroidia;o__Bacteroidales;f__S24-7;g__Unclassified_S24-7	0.0416534	0.0660017	0.218124	0.121627	0.203461	0.101649	0.151326	0.104604	0.254738	0.281413	0.240899	0.0868429	0.106728	0.140829	0.15051	0.142307	0.171613	0.223131	0.0553344	0.11812	0.0017795	0.115695	0.105782	0.0394371	0.112991	0.0745836	0.00153775	0.163033	0.0802552	0.132739	0.102576	0.0963157	0.0648381	0.0776729	0.0943144	0.10716
k__Bacteria;p__Bacteroidetes;c__Bacteroidia;o__Bacteroidales;f__Rikenellaceae;g__Unclassified_Rikenellaceae	0.0365562	0.011299	0.150511	0.0608951	0.0763383	0.0038059	0.109723	0.0202283	0.0260581	0.0238473	0.078018	0.0725142	0.0166812	0.207211	0.0819815	0.11128	0.041168	0.10732	0.198806	0.0375764	0.144062	0.169986	0.154378	0.167569	0.180359	0.0720895	0.104798	0.149586	0.0881311	0.266025	0.195669	0.174403	0.260924	0.194956	0.138998	0.163749
k__Bacteria;p__Proteobacteria;c__Deltaproteobacteria;o__Desulfovibrionales;f__Desulfovibrionaceae;g__Desulfovibrio	0.0588563	0.240552	0.0345473	0.142333	0.0190846	0.153346	0.123915	0.0529713	0.0523531	0.0976074	0.00707841	0.00823306	0.0428492	0.0145991	0.110628	0.0800128	0.124382	0.0774432	0.0618631	0.164467	0.072882	0.214478	0.0286328	0.143211	0.10121	0.114973	0.0898816	0.0227562	0.0171694	0.0356891	0.0125652	0.041554	0.0651525	0.0505183	0.0777446	0.0521338
k__Bacteria;p__Firmicutes;c__Clostridia;o__Clostridiales;f__Lachnospiraceae;g__Unclassified_Lachnospiraceae	0.0996336	0.0647549	0.0662871	0.0783403	0.121866	0.148351	0.0990187	0.127745	0.141582	0.0684519	0.028547	0.0673686	0.0626927	0.079045	0.0473214	0.065742	0.0923887	0.0847551	0.0822452	0.0617155	0.0862669	0.0482061	0.0635489	0.0248221	0.054163	0.0565613	0.0808857	0.0880013	0.124518	0.0776395	0.0706496	0.0222445	0.043697	0.0202692	0.0846553	0.0785524
k__Bacteria;p__Firmicutes;c__Clostridia;o__Clostridiales;f__Ruminococcaceae;g__Ruminococcus	0.00509716	0.00849373	0.0286984	0.00864107	0.0282225	0.0267206	0.0091639	0.00755608	0.013266	0.00839804	0.00668948	0.0192369	0.0189738	0.0281497	0.0147978	0.00665437	0.0165949	0.0182404	0.0515127	0.00852913	0.0102128	0.0203098	0.0244969	0.0207238	0.0234048	0.0146432	0.0427495	0.0208466	0.0216587	0.0252798	0.0361941	0.0657295	0.0276643	0.0481974	0.0406785	0.0295451
k__Bacteria;p__TM7;c__TM7-3;o__CW040;f__F16;g__Unclassified_F16	0.0298662	0.0451181	0.0115418	0.0116573	0.00841016	0.0176816	0.0215716	0.0806769	0.000473784	0.0088734	0.00567828	0.0059373	0.0338367	0.0150831	0.0144813	0.0478634	0.0165949	0.00235868	0.00764331	0.0951078	0.0167892	0.0176229	0.0250537	0.0109032	0.0212699	0.0376539	0.0349839	0.00859325	0.000787588	0.00798309	0.00442548	0.0132077	0.00856649	0.0216618	0.0135071	0.0699547
k__Bacteria;p__Bacteroidetes;c__Bacteroidia;o__Bacteroidales;f__[Odoribacteraceae];g__Odoribacter	0.0029468	0.000155848	0.00998206	0.00285318	0.00283034	0.000158579	0.00186522	0.000236128	0	0.00261448	0.00591164	0.00403737	0.000395288	0.00524278	0.00253225	0.00753628	0.000718047	0.00715465	0.0507166	0.003299	0.116673	0.0263158	0.0184522	0.162001	0.0215071	0.00651702	0.0346763	0.0227562	0.0140191	0.0288018	0.0308993	0.00810999	0.0340302	0.0677704	0.0175122	0.0303267
k__Bacteria;p__Firmicutes;c__Clostridia;o__Clostridiales;f__Ruminococcaceae;g__Unclassified_Ruminococcaceae	0.00310608	0.00545469	0.0214458	0.0148366	0.0174672	0.0442436	0.0225448	0.0145612	0.00631712	0.0091903	0.0223242	0.0221659	0.0207922	0.0312147	0.0168553	0.0105027	0.0189086	0.0178473	0.0137739	0.0167364	0.0065764	0.0188873	0.022429	0.00804207	0.0295722	0.00989621	0.0130709	0.0174252	0.0292195	0.0144791	0.0162004	0.0166062	0.0181547	0.0404611	0.0288205	0.0162576
k__Bacteria;p__Proteobacteria;c__Epsilonproteobacteria;o__Campylobacterales;f__Helicobacteraceae;g__Helicobacter	0.00175215	0.000233772	0.0805584	0.00138583	0.0460941	0.000396448	0.00113535	0.000393546	0.000947568	0.00126763	0.00311139	0.00609563	0.000158115	0.00153251	0.000553929	0.0121061	0.000398915	0.0143093	0.0546178	0.00313808	0.0205029	0.00742848	0.0164639	0.00518095	0.00996284	0.00185051	0.0339074	0.00493316	0.0257541	0.0417938	0.0813972	0.0133622	0.00998114	0.0522203	0.0557562	0.0268876
k__Bacteria;p__Firmicutes;c__Clostridia;o__Clostridiales;f__Ruminococcaceae;g__Oscillospira	0.00223001	0.000935089	0.0131015	0.0238852	0.01213	0.0225975	0.00721758	0.00291224	0.00544852	0.0163999	0.0297138	0.0317448	0.0120168	0.0442813	0.0272217	0.00673455	0.0192277	0.0170611	0.0281847	0.00547152	0.00951644	0.0224435	0.0174183	0.0116765	0.0205582	0.00844798	0.0113794	0.0214036	0.0433961	0.0102528	0.00948317	0.00378466	0.0047155	0.0329568	0.0475106	0.0250899
k__Bacteria;p__Proteobacteria;c__Deltaproteobacteria;o__Desulfovibrionales;f__Desulfovibrionaceae;g__Unclassified_Desulfovibrionaceae	0.00302644	0.000467545	0.0273727	0.00187495	0.0192463	0.00142721	0.00835293	0.00362062	0.0137397	0.00023768	0.05056	0.0140912	0.0143094	0.0468624	0.00134526	0.00376814	0.000159566	0.00503184	0.0113854	0.0298519	0.00417795	0.00229177	0.0746838	0.00208784	0.00893493	0.00104594	0.00345994	0.000318269	0.020241	0.00156531	0.0173858	0.00193095	0.0157969	0.0241374	0.022224	0.0239956
k__Bacteria;p__Firmicutes;c__Clostridia;o__Clostridiales;f__Lachnospiraceae;g__[Ruminococcus]	0.00430073	0.0411439	0.0159089	0.00652156	0.00525635	0.0138757	0.0296813	0.0181818	0.00765951	0.00942798	0.00723398	0.00847055	0.0146257	0.00604936	0.0356889	0.0109837	0.00590394	0.0104568	0.00923567	0.0249437	0.00510638	0.0316106	0.00874891	0.00193319	0.00648375	0.00297691	0.0106874	0.0117759	0.0139403	0.00203491	0.00521574	0.000695142	0.00353662	0.00309454	0.00518297	0.00273566
k__Bacteria;p__Bacteroidetes;c__Bacteroidia;o__Bacteroidales;f__[Paraprevotellaceae];g__[Prevotella]	0.00230965	0.00249357	0.0136474	0.00154887	0.00703542	0.00277513	0.00940719	0.00362062	0.0361655	0.0210743	0.0658836	0.00443319	0.00102775	0.00153251	0.00134526	0.00304658	0.00454763	0.020835	0.000557325	0.000160927	0	0.00142248	0.00262467	0	0.000711631	0	0	0.000159134	0.0960857	0	0.00339813	0.0077238	0.000157183	0.00789107	0.0252081	0.00461154
k__Bacteria;p__Actinobacteria;c__Coriobacteriia;o__Coriobacteriales;f__Coriobacteriaceae;g__Adlercreutzia	0.0058936	0.0172212	0.00499103	0.00684764	0.00380074	0.00578814	0.0045414	0.0117277	0.00473784	0.00467438	0.00334474	0.00372071	0.00664084	0.00274238	0.0041149	0.0107432	0.00486676	0.00361664	0.00421975	0.0125523	0.00549323	0.0083768	0.0085103	0.00881534	0.00940935	0.00482742	0.00791942	0.00167091	0.00472553	0.0072787	0.0071914	0.0128215	0.0199623	0.0109082	0.00895241	0.0237611
k__Bacteria;p__Bacteroidetes;c__Bacteroidia;o__Bacteroidales;f__Rikenellaceae;g__Rikenella	0.000637146	0.000467545	0.00226156	0.00660308	0.00371988	0.00111005	0.00162193	0.000787092	0.00450095	0.000633814	0.000700062	0.000554148	0.00110681	0.00516212	0.000474796	0.00585264	0.00319132	0.0221716	0.00366242	0.00370132	0.0129981	0.00252884	0.0120894	0.00162388	0.00458607	0.00482742	0.00030755	0.00739975	0.00504056	0.0294279	0.0357199	0.0189233	0.019255	0.0143122	0.0142924	0.00984837
k__Bacteria;p__Bacteroidetes;c__Bacteroidia;o__Bacteroidales;f__Bacteroidaceae;g__Bacteroides	0.000955718	0.000545469	0.00436715	0.00187495	0.00695455	0.00118934	0.00137864	0.00157418	0.0098705	0.00483283	0.00536714	0.00712476	0.000237173	0.00306501	0.00118699	0.00216468	0.00239349	0.00660429	0.00262739	0.00474734	0	0.00110637	0.00516981	0.00146922	0.00498142	0.000241371	0.000461326	0.00326225	0.0518233	0.00125225	0.00537379	0.0614814	0.00337944	0.0105988	0.00479033	0.0179772
k__Bacteria;p__Firmicutes;c__Clostridia;o__Clostridiales;f__Lachnospiraceae;g__Coprococcus	0.00175215	0.00264942	0.00444514	0.00839651	0.0116448	0.00602601	0.00794745	0.00794963	0.00647505	0.0319284	0.00233354	0.00775807	0.0213456	0.00556541	0.0106829	0.000481039	0.016914	0.0174542	0.00175159	0.00185066	0.0010058	0.00316106	0.00127257	0.00131457	0.00482328	0.00185051	0.000153775	0.00111394	0.000945105	0.000313063	0.00102734	0.000695142	0.000157183	0.00224354	0.0015706	0.0020322
k__Bacteria;p__Bacteroidetes;c__Bacteroidia;o__Bacteroidales;f__Unclassified_Bacteroidales;g__Unclassified_Bacteroidales	0.00302644	0.000389621	0.00982609	0.000733676	0.00590328	0.000158579	0.00429811	0.00118064	0.0048168	0.00158453	0.00552271	0.00237492	0	0.00532344	0.00427317	0.00232502	0.000957396	0.0062898	0.000796178	0.000321854	7.73694e-05	0.000790264	0.00294281	0.00108259	0.010121	0.00104594	0	0.00437619	0.00874222	0.00547859	0.0114588	0.0188461	0.00275071	0.00642117	0.00643945	0.0145381
k__Bacteria;p__Bacteroidetes;c__Bacteroidia;o__Bacteroidales;f__Rikenellaceae;g__AF12	0.001115	0.000623393	0.00444514	0.00317926	0.001213	0.00491595	0.00259509	0.000314837	0.000236892	0.000871494	0.0030336	0.0291324	0.00173927	0.00613002	0.0144022	0.00216468	0.00207436	0.00228005	0.00764331	0.00160927	0.000773694	0.00553185	0.00071582	0.00177853	0.000553491	0.00241371	0.00968784	0.00405792	0.000393794	0.00586992	0.00331911	0.00200819	0.00487268	0.00410026	0.0023559	0.00156323
k__Bacteria;p__Firmicutes;c__Erysipelotrichi;o__Erysipelotrichales;f__Erysipelotrichaceae;g__Unclassified_Erysipelotrichaceae	0.000398216	0.00210395	0.00210559	0.00105975	0.000889536	0.00325087	0	0.00204644	0.0050537	0.000396134	0.00241133	0.00229576	0.00221361	0.00298435	0.000158265	0.00192416	7.9783e-05	0.00062898	0.000636943	0.00152881	0.0107544	0	0.00206792	0.00208784	0.00102791	0.000885027	0.0209134	0.000954806	0.00441049	0.00798309	0	0.00231714	0.0369381	0.00564753	0.00290561	0.00719087
k__Bacteria;p__Firmicutes;c__Clostridia;o__Clostridiales;f__Dehalobacteriaceae;g__Dehalobacterium	0.00143358	0.000623393	0.0025735	0.00366838	0.00226427	0.00943546	0.00527127	0.0017316	0.00126342	0.00213912	0.00381145	0.00356238	0.00347854	0.00314567	0.00427317	0.0012026	0.00263284	0.00306628	0.00175159	0.000965562	0.000928433	0.00466256	0.00198839	0.000541293	0.00308374	0.00152868	0.00253729	0.00230745	0.00622194	0.00172184	0.00426743	0.00216266	0.0018862	0.00386817	0.00581121	0.00359544
k__Bacteria;p__Firmicutes;c__Clostridia;o__Clostridiales;f__Lachnospiraceae;g__Dorea	0.00159286	0.00381828	0.0145052	0.00366838	0.00250687	0.00420235	0.00413592	0.00613932	0.00213203	0.00174299	0.00233354	0.00277074	0.00450629	0.00564607	0.010129	0.00128277	0.00167544	0.00754776	0.00119427	0.003299	0.000618956	0.00363521	0.00143164	0.00131457	0.000711631	0.00104594	0.000461326	0.000875239	0.000315035	0.000782656	0.000395132	0.00100409	0.00125747	0.00108309	0.000706769	0.000547131
k__Bacteria;p__Tenericutes;c__Mollicutes;o__RF39;f__Unclassified_RF39;g__Unclassified_RF39	0.000955718	0.00358451	0.000857834	0.00122279	0.0014556	0.00166508	0.00162193	0.00306966	0	0.000871494	0.000777847	0.00870804	0.00711519	0.00104856	0.00182005	0.00296641	0.00215414	0.00094347	0.0022293	0.00233344	0	0.00316106	0.00318142	0.00347974	0.00347909	0.00321828	0.000230663	0.00143221	0	0.00360022	0.0015015	0.0038619	0.00502986	0.00301717	0.00180619	0.00531499
k__Bacteria;p__Bacteroidetes;c__Bacteroidia;o__Bacteroidales;f__Prevotellaceae;g__Prevotella	7.96432e-05	0.000155848	0.00935818	0.000163039	0.00363901	0.000792896	0.000892061	0.00094451	0.00379027	0.00895262	0.0107343	0.00451235	0.000869634	0.00274238	0.000316531	0.00152329	0.00143609	0.00691878	0	0.000160927	0	0	0.00214746	0	0.00023721	0	0	0	0.00173269	0	0.000553185	0.000617904	0	0.000154727	0.00023559	0.00242301
k__Bacteria;p__Proteobacteria;c__Epsilonproteobacteria;o__Campylobacterales;f__Helicobacteraceae;g__Unclassified_Helicobacteraceae	7.96432e-05	0	0.0106059	8.15195e-05	0.00533721	0	0.000162193	0	0	0.000158453	0.000700062	0.000474984	0	0.000645265	0.000158265	0.000400866	0	0.0017297	0.00350318	0.000402317	0.00108317	0	0.00071582	0.00061862	0.00110698	8.0457e-05	0.00345994	0.00135264	0.00370166	0.00446114	0.00655919	0.00146752	0.0009431	0.00394554	0.00455474	0.00156323
k__Bacteria;p__Firmicutes;c__Bacilli;o__Turicibacterales;f__Turicibacteraceae;g__Turicibacter	0.00135393	0	0	0	8.08669e-05	0	0	0.000472255	0	0	0	0	0	0	0	0	0	0	0.00517516	0.0230126	0.00116054	0.00086929	0.0046926	0.000541293	0.00134419	0.00217234	0.00292173	0	0.000157518	0	0	0	0	0.000309454	0	0
k__Bacteria;p__Proteobacteria;c__Gammaproteobacteria;o__Pseudomonadales;f__Moraxellaceae;g__Unclassified_Moraxellaceae	0.000876075	0.00179225	0.00116977	0.000815195	0.000485201	0.00206153	0.000567675	0.00110193	0.000236892	0.000316907	0.000777847	0.000554148	0.00110681	0.000483949	0.000553929	0.00168364	0.00103718	0.00031449	0.000716561	0.000321854	0.000696325	0.00173858	0.00119303	0.00061862	0.0015814	0.00144823	0.00176841	0.000477403	0.000472553	0.000626125	0.000474158	0.00216266	0.00267212	0.00301717	0.00125648	0.00281382
k__Bacteria;p__Proteobacteria;c__Gammaproteobacteria;o__Pseudomonadales;f__Pseudomonadaceae;g__Pseudomonas	0.00103536	0.00179225	0.0010138	0.000163039	0.000323468	0.00103076	0.000243289	0.000787092	0	0.000316907	0.000233354	0.00039582	0.000474346	0	0.000237398	0.000962078	0.00111696	0.000235868	0.000318471	0.000643708	0.000773694	0.000474158	0.000477213	0.000463965	0.000553491	0.00160914	0.00284484	0.000159134	0.000708829	0.000547859	0.00086929	0.00200819	0.00290789	0.0040229	0.00164913	0.0036736
k__Bacteria;p__Firmicutes;c__Clostridia;o__Clostridiales;f__Clostridiaceae;g__Clostridium	0.000398216	0.000155848	0.000545894	0.000244559	0.000323468	0.000555027	0.000162193	0.000472255	0.000315856	0.000633814	0	0.00229576	0.00268796	0.00233909	0	0.0020845	0.00247327	0.00235868	0.000557325	0.000804635	0	0.00126442	0.000397678	0.000154655	0.0037163	0.000643656	0	0.000159134	0	0.000626125	0.0015015	0.00231714	0.00180761	0.000618908	0.00015706	0.000781616
k__Bacteria;p__Firmicutes;c__Clostridia;o__Clostridiales;f__[Mogibacteriaceae];g__Unclassified_[Mogibacteriaceae]	0.00167251	0.00140263	0.00249552	0.00122279	0.00105127	0.000475737	0.00137864	0.00094451	0.000236892	0.000316907	0.000466708	0.000870804	0.00110681	0.00129053	0.000553929	0.00136294	0.000718047	0.000235868	0.000159236	0.000563244	0.000464217	0.00165955	0.00103396	7.73276e-05	0.00110698	0.00104594	0.00161464	0.000318269	0.00063007	0.00117398	0.000711238	0.000463428	0	0.000309454	0.000863829	0.000547131
k__Bacteria;p__Bacteroidetes;c__Bacteroidia;o__Bacteroidales;f__Porphyromonadaceae;g__Parabacteroides	7.96432e-05	0	0.000311939	8.15195e-05	0.00105127	0.000158579	0.000486579	0.000157418	0.00205306	0.000554587	0.00116677	0.0011083	0.000158115	0.000403291	0.000158265	0.000160346	0.000159566	0.000864848	0	8.04635e-05	0	0	0.000238607	0	0.000869771	0	0	0	0.00196897	0	0	0.000540666	0	0.000773635	0.00015706	0
k__Bacteria;p__Proteobacteria;c__Deltaproteobacteria;o__Desulfovibrionales;f__Desulfovibrionaceae;g__Bilophila	0	0	0.000389924	0	0	0.000158579	0.000324386	7.87092e-05	0	0.000158453	0.000233354	0	0.000237173	0.000564607	0.000316531	0	0.000239349	0.000393113	0.000477707	0	7.73694e-05	0.000632211	0.00071582	0	0.000474421	0.000160914	0.000153775	0	0.000157518	0.000313063	0.000316106	0.000154476	0	0.000773635	0.00015706	0.000234485
k__Bacteria;p__Actinobacteria;c__Actinobacteria;o__Bifidobacteriales;f__Bifidobacteriaceae;g__Bifidobacterium	0	0	0	0	0	0	0	0.000708383	0	7.92267e-05	0.000155569	0.00039582	0	0	0.000158265	0.00152329	0	0	0.000159236	0.0017702	0.000696325	0.000158053	0.000397678	0	0.000316281	0.000241371	0	0	0	0	0.000316106	0	0.000235775	0.00023209	0.00023559	0
k__Bacteria;p__Firmicutes;c__Clostridia;o__Clostridiales;f__Lachnospiraceae;g__Roseburia	0	0	7.79849e-05	0	8.08669e-05	0.000237869	0	0	0	0	0	0.000633312	0.000316231	0.000403291	0	0	0.00079783	0	0	0	0	0.000632211	0.000874891	7.73276e-05	0.0023721	0.00080457	0	0.000159134	0	0	0.000237079	0	0	0	0	0
k__Bacteria;p__Proteobacteria;c__Gammaproteobacteria;o__Vibrionales;f__Vibrionaceae;g__Unclassified_Vibrionaceae	0	0	0	0	0	0	0	0	0	0	0	0	0	0	0	0	0	0	0	0	0	0	0	0	0	0.00740204	0	0	0	0	0	0	0	0	0	0
k__Bacteria;p__Firmicutes;c__Bacilli;o__Lactobacillales;f__Streptococcaceae;g__Streptococcus	0	0.000233772	0.00015597	0	0.000323468	0	0	0	0	0	0	0	0.000316231	0	0.000237398	0.000801732	0.000398915	0	0.000477707	8.04635e-05	0.000309478	0.000158053	0.000318142	0.000231983	0.00023721	8.0457e-05	0.000384438	0.000159134	7.87588e-05	0.000547859	0.000237079	0.000154476	7.85916e-05	0.000464181	0.00015706	0.000234485
k__Bacteria;p__Proteobacteria;c__Gammaproteobacteria;o__Enterobacteriales;f__Enterobacteriaceae;g__Unclassified_Enterobacteriaceae	0	0	0	0	0	0	0	0	0	0.000871494	0	0.000474984	0	0	0	0	0	0	0	0	0	0	0.000397678	0.000386638	0.000395351	0	7.68876e-05	0.000716104	0.000157518	0.000156531	0	0.00038619	0.0018862	0.000154727	0.00015706	0.000234485
k__Bacteria;p__Firmicutes;c__Clostridia;o__Clostridiales;f__Peptococcaceae;g__Unclassified_Peptococcaceae	0	0	0	0.000163039	0.000404334	0.000555027	0.000405482	7.87092e-05	0	0.00023768	0	0.000237492	0	0.000241975	7.91327e-05	0	7.9783e-05	0.000157245	0	8.04635e-05	7.73694e-05	0.000158053	0.000636284	7.73276e-05	0.000316281	8.0457e-05	0.00030755	0.000159134	0.000157518	0.000313063	0	0	7.85916e-05	0.000154727	0	0.000234485
k__Bacteria;p__Bacteroidetes;c__Bacteroidia;o__Bacteroidales;f__Prevotellaceae;g__Unclassified_Prevotellaceae	0	0	0	0	0	0	0	7.87092e-05	0.000315856	7.92267e-05	0.000233354	0	0	0	0	0	0	0.000157245	0	0	0	0	0	0	0	0	0	0	0.00189021	0	0.000158053	0.000308952	0	0.000386817	0.00133501	0.000156323
k__Bacteria;p__Bacteroidetes;c__Bacteroidia;o__Bacteroidales;f__[Paraprevotellaceae];g__Paraprevotella	7.96432e-05	0	0	0	0	0	8.10964e-05	0	0.00078964	0.000316907	0.00194462	0.00039582	7.90576e-05	0	0	0	0	0.000235868	0	0	0	0	0	0	0	0	0	0	0	0	0	0	0	0	0	0
k__Bacteria;p__Tenericutes;c__Mollicutes;o__Anaeroplasmatales;f__Anaeroplasmataceae;g__Anaeroplasma	0	0	0	0	0	0	0	0	0	0.000158453	0.000233354	0	0	0	0.000316531	0.000320693	0	0	7.96178e-05	0	0	0.000237079	0	0.000154655	0.00023721	0	0	0.000159134	0	0	0	0	0.00110028	0.000464181	0.00031412	0
k__Bacteria;p__Actinobacteria;c__Coriobacteriia;o__Coriobacteriales;f__Coriobacteriaceae;g__Unclassified_Coriobacteriaceae	0	0.000155848	0	8.15195e-05	0	0	0	0.000314837	0.000236892	7.92267e-05	0	0.000158328	0.000790576	0	0	0.000160346	7.9783e-05	0.000157245	0.000159236	0.000643708	0	0	0.000159071	0	0	0.000160914	0	0	0	0	0	0	7.85916e-05	0	0	0.000156323
k__Bacteria;p__Firmicutes;c__Clostridia;o__Clostridiales;f__Christensenellaceae;g__Unclassified_Christensenellaceae	0	0	0.00015597	0	8.08669e-05	0	0.000405482	7.87092e-05	0	0.00023768	0.000311139	0.000158328	7.90576e-05	8.06582e-05	0.000237398	0.000160346	0.000558481	0	0	8.04635e-05	0	0.000316106	0	0	0.00023721	0	0	0	0	0	0	0	0	0.000154727	0	0.000156323
k__Bacteria;p__Proteobacteria;c__Alphaproteobacteria;o__Rhizobiales;f__Brucellaceae;g__Ochrobactrum	0	0	0	0	8.08669e-05	0	8.10964e-05	0	0	0	0.000388923	0	0	0	0	0	0	0	0.000238854	0.00024139	0	0.000395132	0.000318142	0.000231983	0	8.0457e-05	0.000845763	0.000159134	0	0	0	0	0.000157183	0.000154727	0	0
k__Bacteria;p__Firmicutes;c__Bacilli;o__Lactobacillales;f__Lactobacillaceae;g__Pediococcus	0.00023893	7.79241e-05	0	0	0	0.000158579	0	0	0	0	0	0	0	0	0	0	0	0	0	0.00024139	0.000386847	0	0	0	0	0.000402285	0.00030755	0.000159134	0	0	0	0.000540666	0.000550141	0	0	0
k__Bacteria;p__Firmicutes;c__Erysipelotrichi;o__Erysipelotrichales;f__Erysipelotrichaceae;g__Coprobacillus	0	0	0	0	8.08669e-05	0	0	0.000157418	0	0.000316907	0.000622278	0	0.000158115	0	0	0.000160346	0	0	0	0.00024139	0	0	0	7.73276e-05	0	0	0	0	0.000157518	0	0	0	0.000550141	0.000154727	0	0
k__Bacteria;p__Firmicutes;c__Clostridia;o__Clostridiales;f__Clostridiaceae;g__Unclassified_Clostridiaceae	0	0.000311696	0.000389924	0	0	0	0.000324386	0.000236128	0	7.92267e-05	0.000388923	0	0.000316231	0	0	0.000160346	0	0	0.000159236	0	0	0	0	0	0.00023721	0	0	0	0	0	0	0	0	0	0	0
No blast hit;Other;Other;Other;Other;Other	0	0	0	0	0	0	0	0	0	0	0.000311139	0.000158328	0	0	0	0.00024052	0	0	7.96178e-05	0	0	0	0	0	0.000395351	0	0	0	0	0	0	0.00115857	0	0	0	0
k__Bacteria;p__Proteobacteria;c__Gammaproteobacteria;o__Enterobacteriales;f__Enterobacteriaceae;g__Proteus	0	0	7.79849e-05	0	0	0	0	0	0	0	0	0	0	0.00201645	0	0	0	0	0	0	0	0	0	0	0	0	0	0	0	0	0	0	0	0	0	0
k__Bacteria;p__Firmicutes;c__Clostridia;o__Clostridiales;f__Lachnospiraceae;g__Lachnobacterium	0	0	0	0	0	0.000237869	0	0	0	0	0	0	0	8.06582e-05	0	0	0	0.000235868	7.96178e-05	0	0	0	0.000159071	0	0.00015814	0	0	0	0.000393794	0.000156531	0.000316106	0.000231714	0	0	0	0
k__Bacteria;p__Firmicutes;c__Clostridia;o__Clostridiales;f__Ruminococcaceae;g__Anaerotruncus	0	0	7.79849e-05	0	0	0	0	0	0	0	0	0	0	0	0	8.01732e-05	0	0	0	0	0	0	0	0	0	0	0.000153775	0	0	0	0	0.00038619	7.85916e-05	0.000464181	0.00015706	0.000156323
k__Bacteria;p__Actinobacteria;c__Acidimicrobiia;o__Acidimicrobiales;f__OCS155;g__Unclassified_OCS155	0	0	0	0	0	0	0	0	0	0	0	0	0	0	0	0	0	0	0	0	0	0	0	0.000231983	0.000474421	8.0457e-05	0.000230663	0.000397836	0	0	0	0	0	0	0	0
k__Bacteria;p__Firmicutes;c__Erysipelotrichi;o__Erysipelotrichales;f__Erysipelotrichaceae;g__[Eubacterium]	7.96432e-05	0	0	0	0	0	0	0	0	0	0	0	0	0	0	0	0	0	0	0	0	0	0	0	0	0	0	0	0	0.000469594	0	0	0.000864508	0	0	0
k__Bacteria;p__Proteobacteria;c__Epsilonproteobacteria;o__Campylobacterales;f__Helicobacteraceae;g__Flexispira	0	0	0	0	0	0	0	0	0	0	0	0	0	0	0	0	0	0	0	0	0.000309478	0	0	0	0	0	0	0	0.000787588	0	0	0.000231714	0	0	0	0
k__Bacteria;p__Proteobacteria;c__Alphaproteobacteria;o__Rhodobacterales;f__Rhodobacteraceae;g__Unclassified_Rhodobacteraceae	0	0	0	0	0	0	0	0	0	0	0	0	0	0	0	0	0	0	0	0	0	0	0	7.73276e-05	0.00015814	0	0	0.000636537	0	0	0	0	0	0	0	0
k__Bacteria;p__Firmicutes;c__Bacilli;o__Bacillales;f__Staphylococcaceae;g__Staphylococcus	0	0	0	0	0	0	0	0	0	0	0	0	0.000316231	0	0	0.000160346	0	0	0	0	0	0	0	0	0	0.000321828	0	0	0	0	0	0	0	0	0	0
k__Bacteria;p__Firmicutes;c__Bacilli;o__Lactobacillales;f__Unclassified_Lactobacillales;g__Unclassified_Lactobacillales	0	0	0	0	0	0	0	0	0	0	0	0	0.000237173	0	0	0	0	0.000235868	0	8.04635e-05	0	0	0	0	0	0	0	0	0	0	0	0	0	0	0	0
k__Bacteria;p__Bacteroidetes;c__Bacteroidia;o__Bacteroidales;f__Rikenellaceae;g__Alistipes	0	0	0.00015597	0	0	0	0	0	0	0	0	0	0	0	0	0.000160346	0	0	0	0	0	0	0	0	0	0	0	0	0	0	0.000158053	0	0	0	0	7.81616e-05
k__Bacteria;p__Proteobacteria;c__Betaproteobacteria;o__Neisseriales;f__Neisseriaceae;g__Neisseria	0	0.000311696	7.79849e-05	0	0	0	0	0	0	0	0	0	0	0	0	0	0	0	0	0	0	0	0	0	0	0	0	0.000159134	0	0	0	0	0	0	0	0
k__Bacteria;p__Firmicutes;c__Clostridia;o__Clostridiales;f__Lachnospiraceae;g__Pseudobutyrivibrio	0	0	7.79849e-05	0	0	0	0	0	0	0	0	0	0	0	0	0	0	0	0	0	0	0	0	0	0	0	0	0	0	0	0.000237079	0	0	0	0.00015706	0
k__Bacteria;p__Cyanobacteria;c__Chloroplast;o__Streptophyta;f__Unclassified_Streptophyta;g__Unclassified_Streptophyta	0	0	0.00015597	0	0	0	0	0	0	0	0	0	0	0	0	8.01732e-05	0	0	0	0	0.000154739	0	0	0	0	0	7.68876e-05	0	0	0	0	0	0	0	0	0
k__Bacteria;p__[Thermi];c__Deinococci;o__Thermales;f__Thermaceae;g__Thermus	0	0	0	0	0	0	0	0	0	0	0	0	7.90576e-05	0	0	0	0	0	0	0	0	0	0	0	0	0	0	0	0	0	0.000158053	0.000154476	0	0	0	0
k__Bacteria;p__Cyanobacteria;c__4C0d-2;o__YS2;f__Unclassified_YS2;g__Unclassified_YS2	0	0	0	0	0	0	0	0.000236128	0	0	0	0	0	0	0	0	0	0	0	0	0.000154739	0	0	0	0	0	0	0	0	0	0	0	0	0	0	0
k__Bacteria;p__Actinobacteria;c__Actinobacteria;o__Actinomycetales;f__Corynebacteriaceae;g__Corynebacterium	0	0	0	0	0	0	0	0	0	0	0	0	7.90576e-05	0	0	0	0	0	0	8.04635e-05	0	0	0	0	0	0	0.000230663	0	0	0	0	0	0	0	0	0
k__Bacteria;p__Firmicutes;c__Clostridia;o__Clostridiales;f__Lachnospiraceae;g__Blautia	0	0	0	0	0	0	0	0	0	0	0	0	0	0	0.000158265	0	0	0	0	0	0	0	0	0	0	0	0	0	0	0	0	0	0	0	0	0.000156323
k__Bacteria;p__Proteobacteria;c__Betaproteobacteria;o__Burkholderiales;f__Oxalobacteraceae;g__Cupriavidus	0	0	0	0	0	0	0	0	0	0	0	0	0	0	0	0	0	0	0	0	0	0	0	0	0	0	0	0	0	0	0	0	0	7.73635e-05	0	0.000234485
k__Bacteria;p__Firmicutes;c__Clostridia;o__Clostridiales;f__Lachnospiraceae;g__Anaerostipes	0	0	0	0	0	0	0.000243289	0	0	0	0	0	0	0	0	0	0	0	0	0	0	0	0	0	0	0	0	0	0	0	0	0	0	0	0	0
k__Bacteria;p__Firmicutes;c__Clostridia;o__Clostridiales;f__Clostridiaceae;g__Candidatus_Arthromitus	0	0	0	0	0	0	0	0	0	0	0	0	0	0	0	0	0	0	0	8.04635e-05	0	0	0	0	0	0	0	0	0.000157518	0	0	0	0	0	0	0
