# Supplementary material for: Anti-breast Cancer Enhancement of a Polysaccharide From Spore of Ganoderma lucidum With Paclitaxel: Suppression on Tumor Metabolism With Gut Microbiota Reshaping
Source: Front Microbiol. 2018 Dec 17;9:3099. doi: 10.3389/fmicb.2018.03099 (PMC6304348; doi:10.3389/fmicb.2018.03099)
Supplement: Supplementary file 5 [file Table_5.xlsx]

## Sheet: KEGG_L2
Supplementary Table S5: Predicted microbiota function data and the statistic results
L2	N1	N2	N3	N4	N5	N6	N7	N8	N9	M1	M2	M3	M4	M5	M6	M7	M8	M9	P1	P2	P3	P4	P5	P6	P7	P8	P9	SHP1	SHP2	SHP3	SHP4	SHP5	SHP6	SHP7	SHP8	SHP9
Cellular Processes; Cell Communication	0	0	0	0	0	0	0	0	0	0	0	0	0	0	0	0	0	0	0	0	0	0	0	6.44873e-08	0	0	0	0	0	0	0	0	0	0	0	0
Cellular Processes; Cell Growth and Death	0.00519473	0.00516367	0.00521161	0.00506687	0.00519285	0.00493502	0.00524268	0.00499855	0.00498104	0.0051972	0.00512093	0.00529412	0.00494397	0.00514611	0.00504889	0.00517555	0.00503219	0.00512022	0.00521201	0.00525729	0.00505475	0.00524901	0.00521188	0.00509076	0.00522205	0.00504874	0.00484611	0.00513527	0.00514599	0.00524212	0.00502821	0.00515183	0.00537462	0.00526955	0.00506433	0.00512004
Cellular Processes; Cell Motility	0.0336062	0.036513	0.0316317	0.0361099	0.0304318	0.0376184	0.0319748	0.0340284	0.0356413	0.0330405	0.0315774	0.0279715	0.0339309	0.0323938	0.0345736	0.0318923	0.0350636	0.0349031	0.0326806	0.0332013	0.0331679	0.0345484	0.0334539	0.0368094	0.0336652	0.0363668	0.0391421	0.0295208	0.0318754	0.0322173	0.0364991	0.0278812	0.0267972	0.0314349	0.0350656	0.0303178
Cellular Processes; Transport and Catabolism	0.00284558	0.00306007	0.00379316	0.00346844	0.00345273	0.00306646	0.00347772	0.00321391	0.00394753	0.00399444	0.00445467	0.00316071	0.00341789	0.00378704	0.00374888	0.0036264	0.0035524	0.00394378	0.00327065	0.00318286	0.00349555	0.00358711	0.00353376	0.00398306	0.00361222	0.00346169	0.00331578	0.0038081	0.00332517	0.00379447	0.00366288	0.00389173	0.0034758	0.00345981	0.00336239	0.00363801
Environmental Information Processing; Membrane Transport	0.145137	0.144142	0.125086	0.142826	0.131451	0.14595	0.137705	0.146091	0.141755	0.132635	0.133802	0.13682	0.151453	0.131736	0.144311	0.134898	0.141431	0.132646	0.126715	0.133234	0.141301	0.129477	0.131524	0.132432	0.127571	0.143637	0.146834	0.136783	0.133776	0.122495	0.128291	0.121664	0.12096	0.116898	0.13061	0.129128
Environmental Information Processing; Signaling Molecules and Interaction	0.00180405	0.0015805	0.00162826	0.00169124	0.00170358	0.00158945	0.00163178	0.00161929	0.00170912	0.001718	0.00183698	0.00193222	0.00168476	0.00173625	0.00165898	0.00168873	0.00164284	0.0016793	0.00167891	0.00163078	0.00168478	0.00162405	0.00176462	0.00169054	0.00172661	0.00169662	0.00154486	0.00176358	0.00178004	0.00174268	0.00166414	0.00179481	0.00182134	0.00162001	0.0015965	0.0016581
Environmental Information Processing; Signal Transduction	0.0191553	0.0227984	0.0180304	0.0212964	0.0176278	0.0217454	0.0197758	0.0192069	0.0197798	0.0197668	0.0184246	0.016827	0.0192371	0.0184947	0.0202378	0.0191919	0.0204967	0.0196491	0.0186858	0.0209844	0.0197274	0.021868	0.0190147	0.0215214	0.0199569	0.0209389	0.0209532	0.0176779	0.0181234	0.0182017	0.0187871	0.0172973	0.0180615	0.0182525	0.0198618	0.018801
Genetic Information Processing; Folding Sorting and Degradation	0.0223753	0.0226058	0.0243333	0.0221945	0.0236099	0.0217461	0.0228703	0.0221339	0.0219573	0.02295	0.0228367	0.0231773	0.0215714	0.0229029	0.0220753	0.0231348	0.0221539	0.0228712	0.0239123	0.023658	0.0226281	0.0235341	0.0233754	0.0230377	0.0236042	0.0222667	0.0217552	0.0227749	0.0230665	0.0241835	0.0236679	0.0238026	0.0244855	0.0247287	0.0233233	0.0238839
Genetic Information Processing; Replication and Repair	0.086025	0.0830631	0.087116	0.0834443	0.0874182	0.0819082	0.0855411	0.0832731	0.0830571	0.0854191	0.0858357	0.0897151	0.0836176	0.0865527	0.0837474	0.0855857	0.0834621	0.0850955	0.0883528	0.085288	0.0836879	0.0856049	0.0864977	0.0835217	0.0871948	0.0838423	0.0817962	0.0867774	0.0868314	0.0885439	0.0863374	0.0897051	0.090561	0.0891101	0.0856682	0.0860181
Genetic Information Processing; Transcription	0.0291645	0.0283026	0.0265834	0.0287999	0.0278088	0.0294356	0.0284604	0.0296514	0.0288804	0.0276967	0.0279532	0.0289113	0.0301284	0.0285187	0.0292896	0.028048	0.0290511	0.0279706	0.0275651	0.0270897	0.0291718	0.0273795	0.0276967	0.0281094	0.0274152	0.0285217	0.0292402	0.0289734	0.0291364	0.0269764	0.0274362	0.0277809	0.0271088	0.0266411	0.027877	0.0272146
Genetic Information Processing; Translation	0.0565863	0.053904	0.0569656	0.0538777	0.0569066	0.05283	0.0548479	0.0537709	0.0527944	0.0547407	0.0547268	0.0582858	0.0536038	0.0558047	0.0530875	0.0555163	0.0534132	0.0546309	0.0577313	0.0564143	0.0538389	0.0550724	0.0565956	0.0538634	0.0569693	0.054912	0.0530188	0.0553315	0.0552399	0.05782	0.056472	0.0580376	0.0591981	0.0588561	0.0559186	0.0568567
Human Diseases; Cancers	0.000814074	0.000781917	0.00106636	0.000838773	0.00100119	0.000803499	0.000878027	0.000740018	0.000847111	0.000816288	0.000936096	0.000952342	0.000809403	0.000997948	0.000849798	0.000806522	0.00079934	0.000926577	0.00107814	0.000806981	0.000883046	0.000923559	0.0009899	0.000906434	0.000974447	0.000824181	0.000866745	0.000938497	0.00100779	0.00107308	0.0010808	0.000995021	0.00100376	0.00105283	0.000992264	0.000953432
Human Diseases; Cardiovascular Diseases	0	0	9.71807e-08	0	1.29831e-07	1.09648e-07	5.67457e-08	1.0113e-07	0	0	4.32577e-07	8.99794e-08	1.23056e-07	1.34395e-07	6.53993e-08	1.31056e-07	0	0	2.09402e-07	1.94782e-07	2.04646e-07	5.27705e-07	3.28898e-07	8.38335e-07	7.80252e-07	6.56079e-07	1.62084e-06	1.26015e-06	0	0	6.75449e-07	0	1.53738e-07	1.61613e-07	7.59657e-08	1.45219e-07
Human Diseases; Immune System Diseases	0.000467768	0.000383602	0.000497031	0.000411708	0.000487126	0.000394951	0.000439042	0.000440977	0.000446372	0.000437728	0.000445813	0.000514322	0.000430082	0.000434498	0.000422675	0.000454569	0.000422599	0.000432036	0.000456706	0.000386447	0.000478598	0.000385451	0.000454701	0.000399499	0.000399922	0.000385191	0.00040288	0.000469091	0.000495384	0.000464908	0.000442926	0.000404274	0.000455143	0.000445567	0.000409151	0.000409298
Human Diseases; Infectious Diseases	0.00339474	0.00330065	0.00333534	0.00327931	0.00329842	0.00322129	0.00323876	0.00313366	0.00320765	0.00333105	0.00333162	0.0035307	0.00318501	0.0032539	0.00323399	0.00329699	0.00319063	0.00326351	0.00338519	0.00327311	0.00335155	0.00332846	0.00333149	0.00336746	0.00338014	0.00330044	0.00322259	0.00328309	0.00334034	0.00333336	0.00329687	0.0034181	0.00348909	0.00350329	0.00327275	0.00326938
Human Diseases; Metabolic Diseases	0.000930518	0.000875227	0.00101758	0.00091908	0.00100989	0.000884528	0.000961216	0.000891764	0.000937173	0.000985944	0.00101595	0.00103737	0.000901757	0.00104136	0.000923765	0.000972308	0.000920181	0.00098819	0.00104519	0.000961832	0.000935094	0.000993443	0.0010186	0.000983496	0.00104519	0.000935058	0.000882497	0.00102238	0.000973467	0.00107954	0.001	0.00114	0.0011279	0.00107852	0.000981705	0.00104681
Human Diseases; Neurodegenerative Diseases	0.00123139	0.00156579	0.00209905	0.00145604	0.00167859	0.00134839	0.00144225	0.00133198	0.00138455	0.00142275	0.00148668	0.00127402	0.00132255	0.00135524	0.00150615	0.00154142	0.00141185	0.0015073	0.0018493	0.00153962	0.00175074	0.0016775	0.00151416	0.0017171	0.00151438	0.00145817	0.00167798	0.00146666	0.00151196	0.00179705	0.00202154	0.00142756	0.00153769	0.0018794	0.00178793	0.00166203
Metabolism; Amino Acid Metabolism	0.0883597	0.0896469	0.0950354	0.0902963	0.0940033	0.0910794	0.0929042	0.091926	0.0922329	0.0933525	0.0919967	0.0890017	0.0887376	0.0939777	0.0904697	0.0927389	0.0922937	0.0941775	0.093451	0.0929552	0.0900464	0.0934164	0.0920636	0.0922363	0.0934613	0.0892995	0.0901077	0.0923444	0.0923886	0.0955706	0.0939265	0.0945302	0.0943178	0.0958503	0.0938702	0.0946065
Metabolism; Biosynthesis of Other Secondary Metabolites	0.00863044	0.00863364	0.00950519	0.00913822	0.00918496	0.00879594	0.00933535	0.00877823	0.00947797	0.00949777	0.009915	0.00906057	0.00884344	0.00988224	0.00938695	0.00929361	0.00915696	0.00974761	0.00947146	0.00888426	0.00949829	0.0096512	0.00950811	0.0101849	0.00981418	0.00923227	0.00907038	0.00973364	0.00913831	0.0100661	0.00961181	0.00998253	0.00983649	0.00951796	0.00922831	0.00951704
Metabolism; Carbohydrate Metabolism	0.105059	0.10259	0.101748	0.103081	0.104182	0.104561	0.102942	0.105905	0.10431	0.10363	0.103362	0.106644	0.105975	0.103252	0.103886	0.104015	0.1038	0.102352	0.102407	0.103463	0.103336	0.10102	0.102949	0.10017	0.102158	0.103992	0.103959	0.10527	0.104678	0.101057	0.101245	0.106473	0.102775	0.100351	0.102041	0.104283
Metabolism; Energy Metabolism	0.054259	0.0559298	0.0582307	0.0543445	0.0571821	0.0545906	0.0563965	0.0554039	0.0546528	0.0560918	0.0550526	0.0544919	0.0531158	0.0549679	0.0541219	0.0559579	0.0547198	0.0557332	0.0556604	0.0577841	0.0536684	0.0563223	0.0556166	0.0542393	0.0558386	0.0537288	0.0527267	0.054823	0.0559555	0.0566341	0.055483	0.0543217	0.0559834	0.0572723	0.0558431	0.0575232
Metabolism; Enzyme Families	0.0219115	0.0209503	0.0216596	0.0217058	0.022014	0.0212442	0.0216775	0.0218716	0.0223485	0.0219777	0.0229016	0.0223591	0.0225152	0.022109	0.0220292	0.0217158	0.021849	0.021986	0.0214786	0.0209729	0.0221978	0.0209932	0.0218026	0.0218851	0.0214679	0.0217768	0.0216296	0.0224336	0.0220258	0.021642	0.0217169	0.0217853	0.0213451	0.0212449	0.0212702	0.0213575
Metabolism; Glycan Biosynthesis and Metabolism	0.0200207	0.01963	0.0258029	0.0218092	0.023629	0.0197042	0.0220781	0.0205516	0.0238879	0.0245458	0.0274002	0.0225081	0.0215195	0.0244092	0.0228529	0.0233841	0.022051	0.0244521	0.0238659	0.021168	0.0237105	0.022969	0.0240494	0.0252745	0.0238384	0.0222239	0.021909	0.0243661	0.0229443	0.0256613	0.0254138	0.0258688	0.0243744	0.0252963	0.0233258	0.0241316
Metabolism; Lipid Metabolism	0.027629	0.0269565	0.0275152	0.0271445	0.0276123	0.0273971	0.0275111	0.0279321	0.0272601	0.027509	0.0269651	0.0278951	0.0274016	0.0277608	0.0273224	0.0279831	0.0276392	0.0273951	0.027712	0.0274193	0.0271767	0.0272712	0.0275427	0.0268919	0.0274559	0.0271707	0.0273218	0.0277818	0.0275736	0.027711	0.0274979	0.0288979	0.0281956	0.028005	0.0275944	0.0276115
Metabolism; Metabolism of Cofactors and Vitamins	0.0392042	0.0405995	0.0419141	0.0399736	0.0410492	0.0398683	0.0414049	0.0401303	0.0402456	0.0412073	0.0402677	0.0385376	0.0382201	0.0404763	0.0397578	0.0405822	0.0404962	0.0414626	0.040389	0.0416805	0.03946	0.0418695	0.040218	0.040938	0.0409805	0.039176	0.0385516	0.0397239	0.0404706	0.0416673	0.0406608	0.0395993	0.0407079	0.0417583	0.0407667	0.0405381
Metabolism; Metabolism of Other Amino Acids	0.0144675	0.0134862	0.0144159	0.0141117	0.0144599	0.0137428	0.0141296	0.0141917	0.0145656	0.0146697	0.0149007	0.0146302	0.013986	0.0145203	0.014096	0.0145086	0.0141608	0.014563	0.0141801	0.0139775	0.0142885	0.0138441	0.0143679	0.0142992	0.0144524	0.0142174	0.0139565	0.0145781	0.0144468	0.0147565	0.01457	0.0144862	0.014516	0.0143455	0.0140856	0.0141758
Metabolism; Metabolism of Terpenoids and Polyketides	0.0146711	0.0141069	0.0154576	0.0141247	0.0152509	0.0142261	0.0145557	0.014346	0.0141143	0.0146139	0.0144353	0.0152688	0.0139224	0.0148434	0.0138231	0.0148643	0.0141337	0.0145316	0.0154759	0.0150386	0.0144986	0.0146902	0.0149497	0.014224	0.0150643	0.0141095	0.0139568	0.0147176	0.0150392	0.0154925	0.0150247	0.015585	0.0159618	0.0160887	0.0150516	0.0155839
Metabolism; Nucleotide Metabolism	0.0406001	0.0392194	0.0403898	0.0393907	0.0404903	0.0385816	0.0397726	0.0391114	0.0391655	0.0402775	0.0404733	0.0415862	0.0392821	0.039791	0.0392127	0.0402833	0.0391733	0.0396749	0.040457	0.0398981	0.0398477	0.0397261	0.0399691	0.0392164	0.0403016	0.0395545	0.0385068	0.0402694	0.04018	0.0406249	0.0398948	0.041448	0.0418844	0.0411466	0.0397582	0.0399925
Metabolism; Xenobiotics Biodegradation and Metabolism	0.0170503	0.0160545	0.0157686	0.0164151	0.0159804	0.0168736	0.0155689	0.0166081	0.0159513	0.0162648	0.0157871	0.0169138	0.0163477	0.0161852	0.0158111	0.0169323	0.016467	0.0156071	0.0164392	0.0163645	0.0168232	0.0157253	0.0164738	0.0159774	0.0161802	0.0166283	0.0170115	0.0162704	0.0163006	0.0159065	0.0160348	0.0172148	0.017396	0.0171384	0.0167074	0.0167731
Organismal Systems; Circulatory System	5.36163e-06	3.61704e-06	0.000149172	3.65638e-06	8.64675e-05	3.34426e-06	2.89403e-06	2.37655e-06	2.07118e-06	3.16621e-06	9.17062e-06	1.57464e-05	2.09196e-06	5.24139e-06	1.89658e-06	2.43765e-05	2.39041e-06	2.68724e-05	0.000106027	7.72634e-06	4.34531e-05	1.58312e-05	3.3712e-05	1.30909e-05	2.35809e-05	8.16454e-06	6.40739e-05	1.4728e-05	5.20373e-05	8.7522e-05	0.000154593	3.45505e-05	2.80573e-05	0.000113452	0.000103161	5.61996e-05
Organismal Systems; Digestive System	0.000110463	0.00014869	0.000247519	0.000173512	0.000203575	0.000179658	0.000176706	0.000106894	0.000198966	0.000239774	0.000264045	0.000206413	0.000126625	0.000231764	0.000162386	0.000201041	0.00018425	0.000221734	0.000292185	0.000175433	0.000251305	0.000263099	0.000235409	0.000331787	0.000255229	0.000169341	0.000188119	0.000220841	0.000257372	0.000263022	0.000232608	0.000375923	0.000335073	0.000325408	0.000272185	0.000284047
Organismal Systems; Endocrine System	0.00204072	0.00227136	0.00269822	0.00232792	0.0025084	0.00233961	0.00254051	0.00228746	0.00242909	0.00247729	0.00262963	0.00230041	0.00226737	0.00279588	0.00245463	0.00249433	0.00243054	0.00263757	0.00279328	0.0024038	0.00258154	0.00277596	0.00268537	0.00295094	0.00275862	0.0023336	0.00247999	0.00266041	0.0025801	0.00287416	0.00273059	0.00309897	0.00301881	0.0029736	0.00274039	0.00287613
Organismal Systems; Environmental Adaptation	0.00178652	0.00179928	0.00178365	0.00177933	0.00177057	0.00185979	0.00178516	0.0017986	0.00178609	0.00173218	0.00162086	0.00164491	0.00169572	0.00173819	0.00174047	0.00171291	0.00179809	0.00181039	0.00178592	0.0017494	0.00168198	0.00178296	0.00173617	0.00176005	0.00175531	0.00173496	0.00181332	0.00166127	0.00180675	0.00180564	0.00186855	0.00163131	0.00168098	0.00173023	0.00184414	0.00167379
Organismal Systems; Excretory System	0.000139884	8.83243e-05	0.000197471	0.000139607	0.000193059	0.000116994	0.000135906	7.7061e-05	0.000137032	0.000152044	0.000207377	0.000234306	0.000143115	0.000215569	0.000142113	0.000128894	0.000119395	0.000173557	0.000247443	0.000116999	0.00020867	0.000168489	0.00019997	0.000229317	0.000215263	0.000145139	0.000145673	0.000207216	0.000164556	0.000223633	0.000201791	0.000273263	0.000239063	0.000285328	0.000180191	0.000201926
Organismal Systems; Immune System	0.000702236	0.000732011	0.000921079	0.000782731	0.00088363	0.000774442	0.000829566	0.000765352	0.000845841	0.00083799	0.000839285	0.000783541	0.000735139	0.000859723	0.000793424	0.000804752	0.000829786	0.000870605	0.000863085	0.000740755	0.0007606	0.00083694	0.000817558	0.000799514	0.000820044	0.000717386	0.000748525	0.000843041	0.000915183	0.000919323	0.000871414	0.000869631	0.000886072	0.000867781	0.000861451	0.000826874
Organismal Systems; Nervous System	0.000990733	0.000935983	0.000965539	0.000953982	0.000981198	0.000931129	0.00098573	0.000948852	0.000949935	0.000954348	0.000995359	0.00100885	0.000965439	0.00101831	0.000967321	0.000957892	0.00094528	0.000985146	0.00102314	0.000959105	0.0010557	0.000973691	0.00100207	0.00110912	0.001021	0.000982369	0.000973315	0.00101348	0.000979028	0.00101741	0.00099308	0.00104338	0.00102843	0.00107327	0.000972437	0.00101544
Unclassified; Cellular Processes and Signaling	0.036347	0.0378422	0.0378943	0.0374924	0.0378725	0.0379303	0.037941	0.0366034	0.0373435	0.037267	0.0368985	0.0369308	0.0365615	0.0373491	0.0373172	0.0367008	0.0375388	0.0375506	0.0379026	0.0373617	0.0374912	0.0385033	0.0371058	0.0377155	0.0374209	0.0363516	0.0365532	0.0372806	0.038597	0.0374856	0.0371992	0.0375673	0.0378453	0.0378407	0.0379702	0.0374713
Unclassified; Genetic Information Processing	0.0249767	0.0255946	0.02548	0.0250624	0.024993	0.0248742	0.0252312	0.0248245	0.0241319	0.0250209	0.0248879	0.0251039	0.0244487	0.0255173	0.0248611	0.0254628	0.024935	0.0249756	0.0257785	0.026245	0.0250522	0.0261523	0.0258765	0.0253417	0.0258713	0.0251119	0.0250576	0.0247418	0.0251039	0.0255055	0.0253128	0.0259136	0.0264688	0.0267845	0.0257765	0.0254855
Unclassified; Metabolism	0.0241517	0.0257565	0.0256713	0.025405	0.0247394	0.0247939	0.025322	0.0244829	0.0248819	0.0253665	0.0258725	0.0252474	0.0250713	0.0257211	0.0257149	0.025524	0.0251983	0.0252341	0.0255987	0.0253684	0.0257729	0.0263417	0.0260812	0.0263708	0.0256594	0.0250294	0.0253072	0.0253198	0.0249116	0.0255804	0.0252277	0.0255205	0.0264362	0.0261284	0.0254395	0.0259154
Unclassified; Poorly Characterized	0.0481539	0.0489835	0.0481533	0.0486645	0.0476507	0.0480546	0.0482868	0.046821	0.0477557	0.0481594	0.0485323	0.0482226	0.0478793	0.0482162	0.0483588	0.0478989	0.0480342	0.0482041	0.0490026	0.0483568	0.0493908	0.0494334	0.0487391	0.0504068	0.0489333	0.0487097	0.0484605	0.0479983	0.0478626	0.0484829	0.0484387	0.0490863	0.0492811	0.0496314	0.0485066	0.0481224

## Sheet: Denotement
C1	Cellular Processes; Cell Communication
C2	Cellular Processes; Cell Growth and Death
C3	Cellular Processes; Cell Motility
C4	Cellular Processes; Transport and Catabolism
E1	Membrane Transport
E2	Signaling Molecules and Interaction
E3	Signal Transduction
G1	Folding Sorting and Degradation
G2	Replication and Repair
G3	Transcription
G4	Translation
M1	Amino Acid Metabolism
M2	Biosynthesis of Other Secondary Metabolites
M3	Carbohydrate Metabolism
M4	Energy Metabolism
M5	Enzyme Families
M6	Glycan Biosynthesis and Metabolism
M7	Lipid Metabolism
M8	Metabolism of Cofactors and Vitamins
M9	Metabolism of Other Amino Acids
M10	Metabolism of Terpenoids and Polyketides
M11	Nucleotide Metabolism
M12	Xenobiotics Biodegradation and Metabolism

## Sheet: ANOVA
Test of Homogeneity of Variances						ANOVA								Multiple Comparisons
	Levene Statistic	df1	df2	Sig.				Sum of Squares	df	Mean Square	F	Sig.		Dependent Variable				Mean Difference (I-J)	Std. Error	Sig.	95% Confidence Interval
C1	5.8002	3	32	0.00276987		C1	Between Groups	3.46688e-16	3	1.15563e-16	1	0.405475									Lower Bound	Upper Bound
C2	0.618648	3	32	0.608036			Within Groups	3.698e-15	32	1.15563e-16				C1	LSD	Normal	Model	0	5.0676e-09	1	-1.03224e-08	1.03224e-08
C3	0.447275	3	32	0.72092			Total	4.04469e-15	35								PTX	-7.16667e-09	5.0676e-09	0.166956	-1.7489e-08	3.15569e-09
C4	1.15171	3	32	0.343324		C2	Between Groups	1.89096e-08	3	6.30319e-09	0.46946	0.705664					RHP	0	5.0676e-09	1	-1.03224e-08	1.03224e-08
E1	0.0825571	3	32	0.969049			Within Groups	4.29646e-07	32	1.34265e-08						Model	Normal	0	5.0676e-09	1	-1.03224e-08	1.03224e-08
E2	0.625523	3	32	0.603771			Total	4.48556e-07	35								PTX	-7.16667e-09	5.0676e-09	0.166956	-1.7489e-08	3.15569e-09
E3	2.14403	3	32	0.114066		C3	Between Groups	6.50423e-05	3	2.16808e-05	3.37738	0.0301672					RHP	0	5.0676e-09	1	-1.03224e-08	1.03224e-08
G1	0.395417	3	32	0.757156			Within Groups	0.000205421	32	6.41939e-06						PTX	Normal	7.16667e-09	5.0676e-09	0.166956	-3.15569e-09	1.7489e-08
G2	0.353069	3	32	0.787201			Total	0.000270463	35								Model	7.16667e-09	5.0676e-09	0.166956	-3.15569e-09	1.7489e-08
G3	0.0153907	3	32	0.997341		C4	Between Groups	6.80944e-07	3	2.26981e-07	2.49042	0.0779817					RHP	7.16667e-09	5.0676e-09	0.166956	-3.15569e-09	1.7489e-08
G4	0.277223	3	32	0.841395			Within Groups	2.91654e-06	32	9.11419e-08						RHP	Normal	0	5.0676e-09	1	-1.03224e-08	1.03224e-08
M1	1.23599	3	32	0.312805			Total	3.59748e-06	35								Model	0	5.0676e-09	1	-1.03224e-08	1.03224e-08
M2	0.169388	3	32	0.916261		E1	Between Groups	0.000908622	3	0.000302874	6.20239	0.00191765					PTX	-7.16667e-09	5.0676e-09	0.166956	-1.7489e-08	3.15569e-09
M3	2.23443	3	32	0.103246			Within Groups	0.00156262	32	4.88318e-05					Dunnett T3	Normal	Model	0	0		0	0
M4	1.58556	3	32	0.212085			Total	0.00247124	35								PTX	-7.16667e-09	7.16667e-09	0.88259	-3.12808e-08	1.69474e-08
M5	0.0203379	3	32	0.99598		E2	Between Groups	3.03488e-08	3	1.01163e-08	1.62644	0.202644					RHP	0	0		0	0
M6	1.73934	3	32	0.178703			Within Groups	1.99037e-07	32	6.21989e-09						Model	Normal	0	0		0	0
M7	0.878912	3	32	0.462323			Total	2.29385e-07	35								PTX	-7.16667e-09	7.16667e-09	0.88259	-3.12808e-08	1.69474e-08
M8	0.932153	3	32	0.4365		E3	Between Groups	2.22399e-05	3	7.4133e-06	4.9715	0.00605857					RHP	0	0		0	0
M9	1.19922	3	32	0.325785			Within Groups	4.77171e-05	32	1.49116e-06						PTX	Normal	7.16667e-09	7.16667e-09	0.88259	-1.69474e-08	3.12808e-08
M10	0.0589841	3	32	0.980877			Total	6.9957e-05	35								Model	7.16667e-09	7.16667e-09	0.88259	-1.69474e-08	3.12808e-08
M11	0.579398	3	32	0.632802		G1	Between Groups	7.69127e-06	3	2.56376e-06	5.23653	0.00469931					RHP	7.16667e-09	7.16667e-09	0.88259	-1.69474e-08	3.12808e-08
M12	0.682404	3	32	0.569332			Within Groups	1.56669e-05	32	4.89591e-07						RHP	Normal	0	0		0	0
							Total	2.33582e-05	35								Model	0	0		0	0
						G2	Between Groups	5.311e-05	3	1.77033e-05	4.65643	0.00823328					PTX	-7.16667e-09	7.16667e-09	0.88259	-3.12808e-08	1.69474e-08
							Within Groups	0.000121661	32	3.80191e-06				C2	LSD	Normal	Model	-1.02382e-05	5.46229e-05	0.852503	-0.000121501	0.000101025
							Total	0.000174771	35								PTX	-2.28411e-05	5.46229e-05	0.678623	-0.000134104	8.8422e-05
						G3	Between Groups	5.45653e-06	3	1.81884e-06	2.51641	0.0758022					RHP	-6.05478e-05	5.46229e-05	0.275921	-0.000171811	5.07153e-05
							Within Groups	2.31294e-05	32	7.22793e-07						Model	Normal	1.02382e-05	5.46229e-05	0.852503	-0.000101025	0.000121501
							Total	2.85859e-05	35								PTX	-1.26029e-05	5.46229e-05	0.818997	-0.000123866	9.86602e-05
						G4	Between Groups	3.16941e-05	3	1.05647e-05	4.15735	0.0135262					RHP	-5.03096e-05	5.46229e-05	0.363924	-0.000161573	6.09536e-05
							Within Groups	8.13187e-05	32	2.54121e-06						PTX	Normal	2.28411e-05	5.46229e-05	0.678623	-8.8422e-05	0.000134104
							Total	0.000113013	35								Model	1.26029e-05	5.46229e-05	0.818997	-9.86602e-05	0.000123866
						M1	Between Groups	3.68407e-05	3	1.22802e-05	3.836	0.0187506					RHP	-3.77067e-05	5.46229e-05	0.494976	-0.00014897	7.35564e-05
							Within Groups	0.000102442	32	3.20131e-06						RHP	Normal	6.05478e-05	5.46229e-05	0.275921	-5.07153e-05	0.000171811
							Total	0.000139283	35								Model	5.03096e-05	5.46229e-05	0.363924	-6.09536e-05	0.000161573
						M2	Between Groups	1.60009e-06	3	5.33362e-07	4.13765	0.0137975					PTX	3.77067e-05	5.46229e-05	0.494976	-7.35564e-05	0.00014897
							Within Groups	4.12494e-06	32	1.28905e-07					Dunnett T3	Normal	Model	-1.02382e-05	5.13941e-05	0.999978	-0.000163115	0.000142639
							Total	5.72503e-06	35								PTX	-2.28411e-05	5.92767e-05	0.999021	-0.000199409	0.000153727
						M3	Between Groups	1.2339e-05	3	4.11299e-06	1.67042	0.192956					RHP	-6.05478e-05	5.2604e-05	0.814356	-0.000216841	9.57453e-05
							Within Groups	7.87918e-05	32	2.46224e-06						Model	Normal	1.02382e-05	5.13941e-05	0.999978	-0.000142639	0.000163115
							Total	9.11308e-05	35								PTX	-1.26029e-05	5.65697e-05	0.999958	-0.000182129	0.000156923
						M4	Between Groups	6.79246e-06	3	2.26415e-06	1.40264	0.259989					RHP	-5.03096e-05	4.95336e-05	0.882731	-0.000197444	9.68252e-05
							Within Groups	5.16546e-05	32	1.61421e-06						PTX	Normal	2.28411e-05	5.92767e-05	0.999021	-0.000153727	0.000199409
							Total	5.84471e-05	35								Model	1.26029e-05	5.65697e-05	0.999958	-0.000156923	0.000182129
						M5	Between Groups	1.87105e-06	3	6.23682e-07	3.97287	0.0163047					RHP	-3.77067e-05	5.76711e-05	0.983504	-0.000210024	0.000134611
							Within Groups	5.02353e-06	32	1.56985e-07						RHP	Normal	6.05478e-05	5.2604e-05	0.814356	-9.57453e-05	0.000216841
							Total	6.89457e-06	35								Model	5.03096e-05	4.95336e-05	0.882731	-9.68252e-05	0.000197444
						M6	Between Groups	3.40284e-05	3	1.13428e-05	4.30935	0.0116121					PTX	3.77067e-05	5.76711e-05	0.983504	-0.000134611	0.000210024
							Within Groups	8.42285e-05	32	2.63214e-06				C3	LSD	Normal	Model	0.00135654	0.00119437	0.264486	-0.00107632	0.0037894
							Total	0.000118257	35								PTX	-0.000608897	0.00119437	0.613687	-0.00304176	0.00182397
						M7	Between Groups	1.49503e-06	3	4.98345e-07	4.53601	0.00926991					RHP	.00288292*	0.00119437	0.0216876	0.000450053	0.00531578
							Within Groups	3.51565e-06	32	1.09864e-07						Model	Normal	-0.00135654	0.00119437	0.264486	-0.0037894	0.00107632
							Total	5.01069e-06	35								PTX	-0.00196544	0.00119437	0.109639	-0.0043983	0.000467425
						M8	Between Groups	1.4119e-06	3	4.70633e-07	0.502856	0.683024					RHP	0.00152637	0.00119437	0.210453	-0.000906488	0.00395924
							Within Groups	2.99494e-05	32	9.3592e-07						PTX	Normal	0.000608897	0.00119437	0.613687	-0.00182397	0.00304176
							Total	3.13613e-05	35								Model	0.00196544	0.00119437	0.109639	-0.000467425	0.0043983
						M9	Between Groups	6.51396e-07	3	2.17132e-07	2.82092	0.0545002					RHP	.00349181*	0.00119437	0.00630767	0.00105895	0.00592467
							Within Groups	2.4631e-06	32	7.6972e-08						RHP	Normal	-.00288292*	0.00119437	0.0216876	-0.00531578	-0.000450053
							Total	3.1145e-06	35								Model	-0.00152637	0.00119437	0.210453	-0.00395924	0.000906488
						M10	Between Groups	4.76752e-06	3	1.58917e-06	6.67137	0.00126106					PTX	-.00349181*	0.00119437	0.00630767	-0.00592467	-0.00105895
							Within Groups	7.62264e-06	32	2.38208e-07					Dunnett T3	Normal	Model	0.00135654	0.00110998	0.773029	-0.00194371	0.00465679
							Total	1.23902e-05	35								PTX	-0.000608897	0.00109988	0.992989	-0.00388097	0.00266318
						M11	Between Groups	4.89137e-06	3	1.63046e-06	3.21764	0.0356929					RHP	0.00288291	0.00133009	0.22867	-0.00109308	0.00685891
							Within Groups	1.62152e-05	32	5.06724e-07						Model	Normal	-0.00135654	0.00110998	0.773029	-0.00465679	0.00194371
							Total	2.11066e-05	35								PTX	-0.00196544	0.00104112	0.354347	-0.00505715	0.00112628
						M12	Between Groups	8.83764e-07	3	2.94588e-07	1.25834	0.305161					RHP	0.00152637	0.00128192	0.791229	-0.00233069	0.00538344
							Within Groups	7.49149e-06	32	2.34109e-07						PTX	Normal	0.000608897	0.00109988	0.992989	-0.00266318	0.00388097
							Total	8.37525e-06	35								Model	0.00196544	0.00104112	0.354347	-0.00112628	0.00505715
																	RHP	0.00349181	0.00127319	0.0836016	-0.000344794	0.00732842
																RHP	Normal	-0.00288291	0.00133009	0.22867	-0.00685891	0.00109308
																	Model	-0.00152637	0.00128192	0.791229	-0.00538344	0.00233069
																	PTX	-0.00349181	0.00127319	0.0836016	-0.00732842	0.000344794
														C4	LSD	Normal	Model	-.00037340*	0.000142316	0.0132149	-0.000663289	-8.3514e-05
																	PTX	-0.000124122	0.000142316	0.389617	-0.00041401	0.000165765
																	RHP	-0.000232529	0.000142316	0.112083	-0.000522416	5.73587e-05
																Model	Normal	.00037340*	0.000142316	0.0132149	8.3514e-05	0.000663289
																	PTX	0.000249279	0.000142316	0.0894244	-4.06084e-05	0.000539167
																	RHP	0.000140873	0.000142316	0.329668	-0.000149015	0.00043076
																PTX	Normal	0.000124122	0.000142316	0.389617	-0.000165765	0.00041401
																	Model	-0.000249279	0.000142316	0.0894244	-0.000539167	4.06084e-05
																	RHP	-0.000108406	0.000142316	0.451798	-0.000398294	0.000181481
																RHP	Normal	0.000232529	0.000142316	0.112083	-5.73587e-05	0.000522416
																	Model	-0.000140873	0.000142316	0.329668	-0.00043076	0.000149015
																	PTX	0.000108406	0.000142316	0.451798	-0.000181481	0.000398294
															Dunnett T3	Normal	Model	-0.000373402	0.000172199	0.225595	-0.000884821	0.000138018
																	PTX	-0.000124122	0.000142946	0.937391	-0.000556968	0.000308723
																	RHP	-0.000232529	0.000137788	0.477748	-0.000654761	0.000189703
																Model	Normal	0.000373402	0.000172199	0.225595	-0.000138018	0.000884821
																	PTX	0.000249279	0.000146703	0.468767	-0.000196331	0.000694889
																	RHP	0.000140873	0.000141683	0.889941	-0.000294796	0.000576542
																PTX	Normal	0.000124122	0.000142946	0.937391	-0.000308723	0.000556968
																	Model	-0.000249279	0.000146703	0.468767	-0.000694889	0.000196331
																	RHP	-0.000108406	0.000104187	0.87122	-0.000418463	0.00020165
																RHP	Normal	0.000232529	0.000137788	0.477748	-0.000189703	0.000654761
																	Model	-0.000140873	0.000141683	0.889941	-0.000576542	0.000294796
																	PTX	0.000108406	0.000104187	0.87122	-0.00020165	0.000418463
														E1	LSD	Normal	Model	0.00226783	0.00329416	0.496137	-0.00444216	0.00897783
																	PTX	0.00526859	0.00329416	0.119567	-0.00144141	0.0119786
																	RHP	.01328182*	0.00329416	0.000320158	0.00657183	0.0199918
																Model	Normal	-0.00226783	0.00329416	0.496137	-0.00897783	0.00444216
																	PTX	0.00300075	0.00329416	0.369144	-0.00370924	0.00971075
																	RHP	.01101399*	0.00329416	0.00211977	0.00430399	0.017724
																PTX	Normal	-0.00526859	0.00329416	0.119567	-0.0119786	0.00144141
																	Model	-0.00300075	0.00329416	0.369144	-0.00971075	0.00370924
																	RHP	.00801324*	0.00329416	0.0207634	0.00130324	0.0147232
																RHP	Normal	-.01328182*	0.00329416	0.000320158	-0.0199918	-0.00657183
																	Model	-.01101399*	0.00329416	0.00211977	-0.017724	-0.00430399
																	PTX	-.00801324*	0.00329416	0.0207634	-0.0147232	-0.00130324
															Dunnett T3	Normal	Model	0.00226783	0.00330238	0.979155	-0.00754813	0.0120838
																	PTX	0.00526859	0.00345164	0.575132	-0.00498085	0.015518
																	RHP	.01328182*	0.00328164	0.00552317	0.00352427	0.0230394
																Model	Normal	-0.00226783	0.00330238	0.979155	-0.0120838	0.00754813
																	PTX	0.00300075	0.00330664	0.925626	-0.00682839	0.0128299
																	RHP	.01101399*	0.00312878	0.0162136	0.00172305	0.0203049
																PTX	Normal	-0.00526859	0.00345164	0.575132	-0.015518	0.00498085
																	Model	-0.00300075	0.00330664	0.925626	-0.0128299	0.00682839
																	RHP	0.00801324	0.00328593	0.140121	-0.00175766	0.0177841
																RHP	Normal	-.01328182*	0.00328164	0.00552317	-0.0230394	-0.00352427
																	Model	-.01101399*	0.00312878	0.0162136	-0.0203049	-0.00172305
																	PTX	-0.00801324	0.00328593	0.140121	-0.0177841	0.00175766
														E2	LSD	Normal	Model	-6.89749e-05	3.71779e-05	0.0727908	-0.000144704	6.75406e-06
																	PTX	-9.38778e-06	3.71779e-05	0.802262	-8.51167e-05	6.63412e-05
																	RHP	-5.37693e-05	3.71779e-05	0.157826	-0.000129498	2.19596e-05
																Model	Normal	6.89749e-05	3.71779e-05	0.0727908	-6.75406e-06	0.000144704
																	PTX	5.95871e-05	3.71779e-05	0.118815	-1.61418e-05	0.000135316
																	RHP	1.52056e-05	3.71779e-05	0.685268	-6.05234e-05	9.09345e-05
																PTX	Normal	9.38778e-06	3.71779e-05	0.802262	-6.63412e-05	8.51167e-05
																	Model	-5.95871e-05	3.71779e-05	0.118815	-0.000135316	1.61418e-05
																	RHP	-4.43816e-05	3.71779e-05	0.241346	-0.000120111	3.13474e-05
																RHP	Normal	5.37693e-05	3.71779e-05	0.157826	-2.19596e-05	0.000129498
																	Model	-1.52056e-05	3.71779e-05	0.685268	-9.09345e-05	6.05234e-05
																	PTX	4.43816e-05	3.71779e-05	0.241346	-3.13474e-05	0.000120111
															Dunnett T3	Normal	Model	-6.89749e-05	3.94822e-05	0.436779	-0.000187302	4.9352e-05
																	PTX	-9.38778e-06	3.19814e-05	0.999793	-0.000104489	8.57131e-05
																	RHP	-5.37693e-05	3.62637e-05	0.604476	-0.000161709	5.417e-05
																Model	Normal	6.89749e-05	3.94822e-05	0.436779	-4.9352e-05	0.000187302
																	PTX	5.95871e-05	3.80702e-05	0.55201	-5.53842e-05	0.000174558
																	RHP	1.52056e-05	4.17323e-05	0.999286	-0.000109016	0.000139427
																PTX	Normal	9.38778e-06	3.19814e-05	0.999793	-8.57131e-05	0.000104489
																	Model	-5.95871e-05	3.80702e-05	0.55201	-0.000174558	5.53842e-05
																	RHP	-4.43816e-05	3.47211e-05	0.738433	-0.000148233	5.94701e-05
																RHP	Normal	5.37693e-05	3.62637e-05	0.604476	-5.417e-05	0.000161709
																	Model	-1.52056e-05	4.17323e-05	0.999286	-0.000139427	0.000109016
																	PTX	4.43816e-05	3.47211e-05	0.738433	-5.94701e-05	0.000148233
														E3	LSD	Normal	Model	0.000787849	0.000575646	0.180646	-0.000384705	0.0019604
																	PTX	-0.000470479	0.000575646	0.419798	-0.00164303	0.000702074
																	RHP	.00159469*	0.000575646	0.00924803	0.000422137	0.00276724
																Model	Normal	-0.000787849	0.000575646	0.180646	-0.0019604	0.000384705
																	PTX	-.00125833*	0.000575646	0.0362501	-0.00243088	-8.57743e-05
																	RHP	0.000806841	0.000575646	0.170652	-0.000365712	0.00197939
																PTX	Normal	0.000470479	0.000575646	0.419798	-0.000702074	0.00164303
																	Model	.00125833*	0.000575646	0.0362501	8.57743e-05	0.00243088
																	RHP	.00206517*	0.000575646	0.00109798	0.000892616	0.00323772
																RHP	Normal	-.00159469*	0.000575646	0.00924803	-0.00276724	-0.000422137
																	Model	-0.000806841	0.000575646	0.170652	-0.00197939	0.000365712
																	PTX	-.00206517*	0.000575646	0.00109798	-0.00323772	-0.000892616
															Dunnett T3	Normal	Model	0.000787849	0.000681665	0.810807	-0.00127729	0.00285299
																	PTX	-0.000470479	0.000680322	0.97786	-0.0025327	0.00159174
																	RHP	0.00159469	0.000622198	0.133157	-0.000363229	0.00355261
																Model	Normal	-0.000787849	0.000681665	0.810807	-0.00285299	0.00127729
																	PTX	-0.00125833	0.000524983	0.150643	-0.00281724	0.000300587
																	RHP	0.000806841	0.000447102	0.405876	-0.000545681	0.00215936
																PTX	Normal	0.000470479	0.000680322	0.97786	-0.00159174	0.0025327
																	Model	0.00125833	0.000524983	0.150643	-0.000300587	0.00281724
																	RHP	.00206517*	0.000445052	0.00223255	0.000719573	0.00341077
																RHP	Normal	-0.00159469	0.000622198	0.133157	-0.00355261	0.000363229
																	Model	-0.000806841	0.000447102	0.405876	-0.00215936	0.000545681
																	PTX	-.00206517*	0.000445052	0.00223255	-0.00341077	-0.000719573
														G1	LSD	Normal	Model	1.70003e-05	0.000329845	0.959215	-0.000654873	0.000688873
																	PTX	-0.000438366	0.000329845	0.193245	-0.00111024	0.000233507
																	RHP	-.00112115*	0.000329845	0.00182772	-0.00179302	-0.000449272
																Model	Normal	-1.70003e-05	0.000329845	0.959215	-0.000688873	0.000654873
																	PTX	-0.000455366	0.000329845	0.176987	-0.00112724	0.000216507
																	RHP	-.00113815*	0.000329845	0.00159153	-0.00181002	-0.000466273
																PTX	Normal	0.000438366	0.000329845	0.193245	-0.000233507	0.00111024
																	Model	0.000455366	0.000329845	0.176987	-0.000216507	0.00112724
																	RHP	-.00068278*	0.000329845	0.0466041	-0.00135465	-1.09065e-05
																RHP	Normal	.00112115*	0.000329845	0.00182772	0.000449272	0.00179302
																	Model	.00113815*	0.000329845	0.00159153	0.000466273	0.00181002
																	PTX	.00068278*	0.000329845	0.0466041	1.09065e-05	0.00135465
															Dunnett T3	Normal	Model	1.70003e-05	0.000336211	1	-0.00100016	0.00103416
																	PTX	-0.000438366	0.000370223	0.795474	-0.00154058	0.000663853
																	RHP	-.00112115*	0.000352819	0.0348486	-0.00217766	-6.46287e-05
																Model	Normal	-1.70003e-05	0.000336211	1	-0.00103416	0.00100016
																	PTX	-0.000455366	0.000305148	0.598733	-0.00136895	0.000458218
																	RHP	-.00113815*	0.00028378	0.00605398	-0.00198291	-0.00029338
																PTX	Normal	0.000438366	0.000370223	0.795474	-0.000663853	0.00154058
																	Model	0.000455366	0.000305148	0.598733	-0.000458218	0.00136895
																	RHP	-0.000682779	0.000323354	0.248957	-0.00164467	0.000279116
																RHP	Normal	.00112115*	0.000352819	0.0348486	6.46287e-05	0.00217766
																	Model	.00113815*	0.00028378	0.00605398	0.00029338	0.00198291
																	PTX	0.000682779	0.000323354	0.248957	-0.000279116	0.00164467
														G2	LSD	Normal	Model	-0.000909417	0.000919167	0.329894	-0.0027817	0.000962866
																	PTX	-0.000548915	0.000919167	0.554585	-0.0024212	0.00132337
																	RHP	-.00318961*	0.000919167	0.00150982	-0.00506189	-0.00131733
																Model	Normal	0.000909417	0.000919167	0.329894	-0.000962866	0.0027817
																	PTX	0.000360501	0.000919167	0.697508	-0.00151178	0.00223278
																	RHP	-.00228019*	0.000919167	0.0185588	-0.00415247	-0.000407909
																PTX	Normal	0.000548915	0.000919167	0.554585	-0.00132337	0.0024212
																	Model	-0.000360501	0.000919167	0.697508	-0.00223278	0.00151178
																	RHP	-.00264069*	0.000919167	0.00716453	-0.00451298	-0.00076841
																RHP	Normal	.00318961*	0.000919167	0.00150982	0.00131733	0.00506189
																	Model	.00228019*	0.000919167	0.0185588	0.000407909	0.00415247
																	PTX	.00264069*	0.000919167	0.00716453	0.00076841	0.00451298
															Dunnett T3	Normal	Model	-0.000909417	0.000929076	0.898602	-0.00366873	0.0018499
																	PTX	-0.000548915	0.000960564	0.991753	-0.00340156	0.00230373
																	RHP	-.00318961*	0.000894104	0.0149692	-0.00584933	-0.000529888
																Model	Normal	0.000909417	0.000929076	0.898602	-0.0018499	0.00366873
																	PTX	0.000360501	0.000943565	0.999071	-0.0024429	0.0031639
																	RHP	-0.00228019	0.000875816	0.102768	-0.00488309	0.000322707
																PTX	Normal	0.000548915	0.000960564	0.991753	-0.00230373	0.00340156
																	Model	-0.000360501	0.000943565	0.999071	-0.0031639	0.0024429
																	RHP	-0.00264069	0.000909151	0.0577849	-0.00534777	6.63812e-05
																RHP	Normal	.00318961*	0.000894104	0.0149692	0.000529888	0.00584933
																	Model	0.00228019	0.000875816	0.102768	-0.000322707	0.00488309
																	PTX	0.00264069	0.000909151	0.0577849	-6.63812e-05	0.00534777
														G3	LSD	Normal	Model	-5.33904e-05	0.000400775	0.894855	-0.000869743	0.000762962
																	PTX	0.000544186	0.000400775	0.184014	-0.000272166	0.00136054
																	RHP	.00088247*	0.000400775	0.0349971	6.61205e-05	0.00169883
																Model	Normal	5.33904e-05	0.000400775	0.894855	-0.000762962	0.000869743
																	PTX	0.000597577	0.000400775	0.14574	-0.000218775	0.00141393
																	RHP	.00093586*	0.000400775	0.025969	0.000119511	0.00175222
																PTX	Normal	-0.000544186	0.000400775	0.184014	-0.00136054	0.000272166
																	Model	-0.000597577	0.000400775	0.14574	-0.00141393	0.000218775
																	RHP	0.000338286	0.000400775	0.404891	-0.000478066	0.00115464
																RHP	Normal	-.00088247*	0.000400775	0.0349971	-0.00169883	-6.61205e-05
																	Model	-.00093586*	0.000400775	0.025969	-0.00175222	-0.000119511
																	PTX	-0.000338286	0.000400775	0.404891	-0.00115464	0.000478066
															Dunnett T3	Normal	Model	-5.33904e-05	0.000409633	0.999998	-0.0012738	0.00116702
																	PTX	0.000544186	0.000409252	0.705627	-0.0006752	0.00176357
																	RHP	0.000882473	0.000425742	0.264979	-0.000382679	0.00214762
																Model	Normal	5.33904e-05	0.000409633	0.999998	-0.00116702	0.0012738
																	PTX	0.000597577	0.000374146	0.528509	-0.000513427	0.00170858
																	RHP	0.000935863	0.000392115	0.153861	-0.000229597	0.00210132
																PTX	Normal	-0.000544186	0.000409252	0.705627	-0.00176357	0.0006752
																	Model	-0.000597577	0.000374146	0.528509	-0.00170858	0.000513427
																	RHP	0.000338286	0.000391717	0.939851	-0.000826049	0.00150262
																RHP	Normal	-0.000882473	0.000425742	0.264979	-0.00214762	0.000382679
																	Model	-0.000935863	0.000392115	0.153861	-0.00210132	0.000229597
																	PTX	-0.000338286	0.000391717	0.939851	-0.00150262	0.000826049
														G4	LSD	Normal	Model	-0.000147368	0.000751474	0.845768	-0.00167807	0.00138333
																	PTX	-0.00065918	0.000751474	0.386926	-0.00218988	0.000871523
																	RHP	-.00236079*	0.000751474	0.00360688	-0.0038915	-0.000830091
																Model	Normal	0.000147368	0.000751474	0.845768	-0.00138333	0.00167807
																	PTX	-0.000511812	0.000751474	0.500722	-0.00204251	0.00101889
																	RHP	-.00221343*	0.000751474	0.00596782	-0.00374413	-0.000682723
																PTX	Normal	0.00065918	0.000751474	0.386926	-0.000871523	0.00218988
																	Model	0.000511812	0.000751474	0.500722	-0.00101889	0.00204251
																	RHP	-.00170161*	0.000751474	0.0304628	-0.00323232	-0.000170911
																RHP	Normal	.00236079*	0.000751474	0.00360688	0.000830091	0.0038915
																	Model	.00221343*	0.000751474	0.00596782	0.000682723	0.00374413
																	PTX	.00170161*	0.000751474	0.0304628	0.000170911	0.00323232
															Dunnett T3	Normal	Model	-0.000147368	0.000771318	0.999983	-0.00243906	0.00214433
																	PTX	-0.00065918	0.000782138	0.945986	-0.00298212	0.00166376
																	RHP	-.00236079*	0.000747185	0.0346209	-0.00458475	-0.000136836
																Model	Normal	0.000147368	0.000771318	0.999983	-0.00214433	0.00243906
																	PTX	-0.000511812	0.000755739	0.980551	-0.00275617	0.00173255
																	RHP	-.00221343*	0.000719505	0.0404783	-0.00435127	-7.55798e-05
																PTX	Normal	0.00065918	0.000782138	0.945986	-0.00166376	0.00298212
																	Model	0.000511812	0.000755739	0.980551	-0.00173255	0.00275617
																	RHP	-0.00170161	0.000731092	0.171295	-0.00387522	0.000471996
																RHP	Normal	.00236079*	0.000747185	0.0346209	0.000136836	0.00458475
																	Model	.00221343*	0.000719505	0.0404783	7.55798e-05	0.00435127
																	PTX	0.00170161	0.000731092	0.171295	-0.000471996	0.00387522
														M1	LSD	Normal	Model	-0.000140217	0.000843446	0.869012	-0.00185826	0.00157783
																	PTX	-0.000172599	0.000843446	0.839153	-0.00189064	0.00154544
																	RHP	-.00243567*	0.000843446	0.00690256	-0.00415372	-0.00071763
																Model	Normal	0.000140217	0.000843446	0.869012	-0.00157783	0.00185826
																	PTX	-3.23823e-05	0.000843446	0.969613	-0.00175043	0.00168566
																	RHP	-.00229546*	0.000843446	0.0104243	-0.0040135	-0.000577413
																PTX	Normal	0.000172599	0.000843446	0.839153	-0.00154544	0.00189064
																	Model	3.23823e-05	0.000843446	0.969613	-0.00168566	0.00175043
																	RHP	-.00226307*	0.000843446	0.0114475	-0.00398112	-0.000545031
																RHP	Normal	.00243567*	0.000843446	0.00690256	0.00071763	0.00415372
																	Model	.00229546*	0.000843446	0.0104243	0.000577413	0.0040135
																	PTX	.00226307*	0.000843446	0.0114475	0.000545031	0.00398112
															Dunnett T3	Normal	Model	-0.000140217	0.000977911	0.999997	-0.00304476	0.00276432
																	PTX	-0.000172599	0.00089556	0.999982	-0.00285162	0.00250642
																	RHP	-0.00243567	0.00081412	0.057162	-0.00493097	5.96191e-05
																Model	Normal	0.000140217	0.000977911	0.999997	-0.00276432	0.00304476
																	PTX	-3.23823e-05	0.000871787	1	-0.00263428	0.00256951
																	RHP	-0.00229546	0.000787893	0.0646351	-0.00470058	0.000109669
																PTX	Normal	0.000172599	0.00089556	0.999982	-0.00250642	0.00285162
																	Model	3.23823e-05	0.000871787	1	-0.00256951	0.00263428
																	RHP	-.00226307*	0.000683002	0.0271458	-0.00431361	-0.00021254
																RHP	Normal	0.00243567	0.00081412	0.057162	-5.96191e-05	0.00493097
																	Model	0.00229546	0.000787893	0.0646351	-0.000109669	0.00470058
																	PTX	.00226307*	0.000683002	0.0271458	0.00021254	0.00431361
														M2	LSD	Normal	Model	-.00036714*	0.00016925	0.037606	-0.000711886	-2.23852e-05
																	PTX	-.00042612*	0.00016925	0.0170141	-0.000770868	-8.13675e-05
																	RHP	-.00057247*	0.00016925	0.0019107	-0.000917222	-0.000227721
																Model	Normal	.00036714*	0.00016925	0.037606	2.23852e-05	0.000711886
																	PTX	-5.89823e-05	0.00016925	0.729752	-0.000403733	0.000285768
																	RHP	-0.000205336	0.00016925	0.233928	-0.000550086	0.000139414
																PTX	Normal	.00042612*	0.00016925	0.0170141	8.13675e-05	0.000770868
																	Model	5.89823e-05	0.00016925	0.729752	-0.000285768	0.000403733
																	RHP	-0.000146354	0.00016925	0.393628	-0.000491104	0.000198397
																RHP	Normal	.00057247*	0.00016925	0.0019107	0.000227721	0.000917222
																	Model	0.000205336	0.00016925	0.233928	-0.000139414	0.000550086
																	PTX	0.000146354	0.00016925	0.393628	-0.000198397	0.000491104
															Dunnett T3	Normal	Model	-0.000367135	0.000171002	0.234104	-0.000875172	0.000140901
																	PTX	-0.000426118	0.000175142	0.141601	-0.000946932	9.46968e-05
																	RHP	-.00057247*	0.000157317	0.0128607	-0.00104026	-0.000104679
																Model	Normal	0.000367135	0.000171002	0.234104	-0.000140901	0.000875172
																	PTX	-5.89823e-05	0.000180394	0.999616	-0.000594781	0.000476816
																	RHP	-0.000205336	0.000163145	0.750697	-0.000691489	0.000280817
																PTX	Normal	0.000426118	0.000175142	0.141601	-9.46968e-05	0.000946932
																	Model	5.89823e-05	0.000180394	0.999616	-0.000476816	0.000594781
																	RHP	-0.000146354	0.000167479	0.936437	-0.000646414	0.000353706
																RHP	Normal	.00057247*	0.000157317	0.0128607	0.000104679	0.00104026
																	Model	0.000205336	0.000163145	0.750697	-0.000280817	0.000691489
																	PTX	0.000146354	0.000167479	0.936437	-0.000353706	0.000646414
														M3	LSD	Normal	Model	-0.000282144	0.000739706	0.705408	-0.00178888	0.00122459
																	PTX	0.00121362	0.000739706	0.110658	-0.000293111	0.00272035
																	RHP	0.000689491	0.000739706	0.358257	-0.000817241	0.00219622
																Model	Normal	0.000282144	0.000739706	0.705408	-0.00122459	0.00178888
																	PTX	0.00149577	0.000739706	0.051592	-1.09672e-05	0.0030025
																	RHP	0.000971635	0.000739706	0.198341	-0.000535097	0.00247837
																PTX	Normal	-0.00121362	0.000739706	0.110658	-0.00272035	0.000293111
																	Model	-0.00149577	0.000739706	0.051592	-0.0030025	1.09672e-05
																	RHP	-0.00052413	0.000739706	0.483724	-0.00203086	0.000982602
																RHP	Normal	-0.000689491	0.000739706	0.358257	-0.00219622	0.000817241
																	Model	-0.000971635	0.000739706	0.198341	-0.00247837	0.000535097
																	PTX	0.00052413	0.000739706	0.483724	-0.000982602	0.00203086
															Dunnett T3	Normal	Model	-0.000282144	0.000630221	0.997763	-0.00215371	0.00158942
																	PTX	0.00121362	0.00062084	0.319746	-0.000629929	0.00305717
																	RHP	0.000689491	0.000835779	0.949677	-0.0018541	0.00323308
																Model	Normal	0.000282144	0.000630221	0.997763	-0.00158942	0.00215371
																	PTX	0.00149577	0.00062913	0.156092	-0.000372601	0.00336413
																	RHP	0.000971635	0.000841955	0.811679	-0.00158491	0.00352818
																PTX	Normal	-0.00121362	0.00062084	0.319746	-0.00305717	0.000629929
																	Model	-0.00149577	0.00062913	0.156092	-0.00336413	0.000372601
																	RHP	-0.00052413	0.000834956	0.986161	-0.00306602	0.00201776
																RHP	Normal	-0.000689491	0.000835779	0.949677	-0.00323308	0.0018541
																	Model	-0.000971635	0.000841955	0.811679	-0.00352818	0.00158491
																	PTX	0.00052413	0.000834956	0.986161	-0.00201776	0.00306602
														M4	LSD	Normal	Model	0.000748574	0.000598926	0.220414	-0.000471398	0.00196855
																	PTX	0.000600528	0.000598926	0.32354	-0.000619445	0.0018205
																	RHP	-0.000316601	0.000598926	0.600721	-0.00153657	0.000903372
																Model	Normal	-0.000748574	0.000598926	0.220414	-0.00196855	0.000471398
																	PTX	-0.000148047	0.000598926	0.806343	-0.00136802	0.00107193
																	RHP	-0.00106518	0.000598926	0.0848291	-0.00228515	0.000154798
																PTX	Normal	-0.000600528	0.000598926	0.32354	-0.0018205	0.000619445
																	Model	0.000148047	0.000598926	0.806343	-0.00107193	0.00136802
																	RHP	-0.000917128	0.000598926	0.135526	-0.0021371	0.000302844
																RHP	Normal	0.000316601	0.000598926	0.600721	-0.000903372	0.00153657
																	Model	0.00106518	0.000598926	0.0848291	-0.000154798	0.00228515
																	PTX	0.000917128	0.000598926	0.135526	-0.000302844	0.0021371
															Dunnett T3	Normal	Model	0.000748574	0.000561543	0.703682	-0.000946013	0.00244316
																	PTX	0.000600528	0.000702906	0.942549	-0.00149112	0.00269218
																	RHP	-0.000316601	0.000580843	0.993455	-0.00205725	0.00142405
																Model	Normal	-0.000748574	0.000561543	0.703682	-0.00244316	0.000946013
																	PTX	-0.000148047	0.000616479	0.999931	-0.00202936	0.00173327
																	RHP	-0.00106518	0.000472598	0.195075	-0.00247021	0.000339861
																PTX	Normal	-0.000600528	0.000702906	0.942549	-0.00269218	0.00149112
																	Model	0.000148047	0.000616479	0.999931	-0.00173327	0.00202936
																	RHP	-0.000917128	0.00063411	0.630023	-0.0028357	0.00100145
																RHP	Normal	0.000316601	0.000580843	0.993455	-0.00142405	0.00205725
																	Model	0.00106518	0.000472598	0.195075	-0.000339861	0.00247021
																	PTX	0.000917128	0.00063411	0.630023	-0.00100145	0.0028357
														M5	LSD	Normal	Model	-.00045106*	0.000186777	0.0216274	-0.000831508	-7.06043e-05
																	PTX	0.00013095	0.000186777	0.488306	-0.000249502	0.000511402
																	RHP	6.24149e-05	0.000186777	0.740433	-0.000318037	0.000442867
																Model	Normal	.00045106*	0.000186777	0.0216274	7.06043e-05	0.000831508
																	PTX	.00058201*	0.000186777	0.00385379	0.000201554	0.000962458
																	RHP	.00051347*	0.000186777	0.00974224	0.000133019	0.000893923
																PTX	Normal	-0.00013095	0.000186777	0.488306	-0.000511402	0.000249502
																	Model	-.00058201*	0.000186777	0.00385379	-0.000962458	-0.000201554
																	RHP	-6.85349e-05	0.000186777	0.716083	-0.000448987	0.000311917
																RHP	Normal	-6.24149e-05	0.000186777	0.740433	-0.000442867	0.000318037
																	Model	-.00051347*	0.000186777	0.00974224	-0.000893923	-0.000133019
																	PTX	6.85349e-05	0.000186777	0.716083	-0.000311917	0.000448987
															Dunnett T3	Normal	Model	-0.000451056	0.000184751	0.139457	-0.00100049	9.83755e-05
																	PTX	0.00013095	0.000192414	0.980079	-0.000440451	0.00070235
																	RHP	6.24149e-05	0.000191096	0.999619	-0.000505134	0.000629964
																Model	Normal	0.000451056	0.000184751	0.139457	-9.83755e-05	0.00100049
																	PTX	.00058201*	0.000182355	0.0321095	4.00085e-05	0.001124
																	RHP	0.000513471	0.000180965	0.0652477	-2.42439e-05	0.00105119
																PTX	Normal	-0.00013095	0.000192414	0.980079	-0.00070235	0.000440451
																	Model	-.00058201*	0.000182355	0.0321095	-0.001124	-4.00085e-05
																	RHP	-6.85349e-05	0.000188781	0.999304	-0.000629123	0.000492053
																RHP	Normal	-6.24149e-05	0.000191096	0.999619	-0.000629964	0.000505134
																	Model	-0.000513471	0.000180965	0.0652477	-0.00105119	2.42439e-05
																	PTX	6.85349e-05	0.000188781	0.999304	-0.000492053	0.000629123
														M6	LSD	Normal	Model	-.00177881*	0.000764801	0.0265227	-0.00333665	-0.000220958
																	PTX	-0.00132169	0.000764801	0.0936025	-0.00287953	0.000236162
																	RHP	-.00269654*	0.000764801	0.00129871	-0.00425439	-0.00113869
																Model	Normal	.00177881*	0.000764801	0.0265227	0.000220958	0.00333665
																	PTX	0.000457121	0.000764801	0.554248	-0.00110073	0.00201497
																	RHP	-0.000917734	0.000764801	0.238962	-0.00247558	0.000640115
																PTX	Normal	0.00132169	0.000764801	0.0936025	-0.000236162	0.00287953
																	Model	-0.000457121	0.000764801	0.554248	-0.00201497	0.00110073
																	RHP	-0.00137485	0.000764801	0.0816727	-0.0029327	0.000182994
																RHP	Normal	.00269654*	0.000764801	0.00129871	0.00113869	0.00425439
																	Model	0.000917734	0.000764801	0.238962	-0.000640115	0.00247558
																	PTX	0.00137485	0.000764801	0.0816727	-0.000182994	0.0029327
															Dunnett T3	Normal	Model	-0.00177881	0.000933345	0.346435	-0.0045636	0.00100599
																	PTX	-0.00132169	0.000837257	0.545271	-0.00388197	0.0012386
																	RHP	-.00269654*	0.000800272	0.0322097	-0.00519194	-0.000201143
																Model	Normal	0.00177881	0.000933345	0.346435	-0.00100599	0.0045636
																	PTX	0.000457121	0.000727602	0.98635	-0.00173114	0.00264539
																	RHP	-0.000917734	0.000684719	0.699333	-0.00301273	0.00117726
																PTX	Normal	0.00132169	0.000837257	0.545271	-0.0012386	0.00388197
																	Model	-0.000457121	0.000727602	0.98635	-0.00264539	0.00173114
																	RHP	-0.00137485	0.000546541	0.123022	-0.00300602	0.000256308
																RHP	Normal	.00269654*	0.000800272	0.0322097	0.000201143	0.00519194
																	Model	0.000917734	0.000684719	0.699333	-0.00117726	0.00301273
																	PTX	0.00137485	0.000546541	0.123022	-0.000256308	0.00300602
														M7	LSD	Normal	Model	-0.000101479	0.000156251	0.520675	-0.000419751	0.000216793
																	PTX	0.000110644	0.000156251	0.483996	-0.000207628	0.000428916
																	RHP	-.00043452*	0.000156251	0.00900817	-0.00075279	-0.000116246
																Model	Normal	0.000101479	0.000156251	0.520675	-0.000216793	0.000419751
																	PTX	0.000212123	0.000156251	0.184094	-0.000106149	0.000530395
																	RHP	-.00033304*	0.000156251	0.0408301	-0.000651311	-1.47674e-05
																PTX	Normal	-0.000110644	0.000156251	0.483996	-0.000428916	0.000207628
																	Model	-0.000212123	0.000156251	0.184094	-0.000530395	0.000106149
																	RHP	-.00054516*	0.000156251	0.00143464	-0.000863435	-0.000226891
																RHP	Normal	.00043452*	0.000156251	0.00900817	0.000116246	0.00075279
																	Model	.00033304*	0.000156251	0.0408301	1.47674e-05	0.000651311
																	PTX	.00054516*	0.000156251	0.00143464	0.000226891	0.000863435
															Dunnett T3	Normal	Model	-0.000101479	0.000143064	0.975621	-0.000526684	0.000323727
																	PTX	0.000110644	0.00012544	0.933903	-0.000263489	0.000484778
																	RHP	-0.000434518	0.000177028	0.143763	-0.000970831	0.000101795
																Model	Normal	0.000101479	0.000143064	0.975621	-0.000323727	0.000526684
																	PTX	0.000212123	0.000132248	0.525674	-0.000184139	0.000608386
																	RHP	-0.000333039	0.000181916	0.389688	-0.000880465	0.000214386
																PTX	Normal	-0.000110644	0.00012544	0.933903	-0.000484778	0.000263489
																	Model	-0.000212123	0.000132248	0.525674	-0.000608386	0.000184139
																	RHP	-.00054516*	0.000168408	0.0378229	-0.00106432	-2.60062e-05
																RHP	Normal	0.000434518	0.000177028	0.143763	-0.000101795	0.000970831
																	Model	0.000333039	0.000181916	0.389688	-0.000214386	0.000880465
																	PTX	.00054516*	0.000168408	0.0378229	2.60062e-05	0.00106432
														M8	LSD	Normal	Model	0.000375752	0.000456051	0.416081	-0.000553193	0.0013047
																	PTX	0.000125175	0.000456051	0.785483	-0.00080377	0.00105412
																	RHP	-0.000167014	0.000456051	0.716612	-0.00109596	0.000761931
																Model	Normal	-0.000375752	0.000456051	0.416081	-0.0013047	0.000553193
																	PTX	-0.000250577	0.000456051	0.586511	-0.00117952	0.000678368
																	RHP	-0.000542766	0.000456051	0.242745	-0.00147171	0.000386179
																PTX	Normal	-0.000125175	0.000456051	0.785483	-0.00105412	0.00080377
																	Model	0.000250577	0.000456051	0.586511	-0.000678368	0.00117952
																	RHP	-0.000292189	0.000456051	0.526283	-0.00122113	0.000636756
																RHP	Normal	0.000167014	0.000456051	0.716612	-0.000761931	0.00109596
																	Model	0.000542766	0.000456051	0.242745	-0.000386179	0.00147171
																	PTX	0.000292189	0.000456051	0.526283	-0.000636756	0.00122113
															Dunnett T3	Normal	Model	0.000375752	0.000462755	0.953853	-0.00101009	0.0017616
																	PTX	0.000125175	0.000470374	0.99988	-0.00128575	0.0015361
																	RHP	-0.000167014	0.000372156	0.997723	-0.00127479	0.000940762
																Model	Normal	-0.000375752	0.000462755	0.953853	-0.0017616	0.00101009
																	PTX	-0.000250577	0.000526749	0.996885	-0.00181485	0.0013137
																	RHP	-0.000542766	0.000441263	0.767838	-0.0018777	0.000792172
																PTX	Normal	-0.000125175	0.000470374	0.99988	-0.0015361	0.00128575
																	Model	0.000250577	0.000526749	0.996885	-0.0013137	0.00181485
																	RHP	-0.000292189	0.000449247	0.98359	-0.00165417	0.0010698
																RHP	Normal	0.000167014	0.000372156	0.997723	-0.000940762	0.00127479
																	Model	0.000542766	0.000441263	0.767838	-0.000792172	0.0018777
																	PTX	0.000292189	0.000449247	0.98359	-0.0010698	0.00165417
														M9	LSD	Normal	Model	-.00027384*	0.000130786	0.0442843	-0.000540245	-7.44121e-06
																	PTX	-1.42356e-06	0.000130786	0.991383	-0.000267825	0.000264978
																	RHP	-0.000265508	0.000130786	0.0507279	-0.00053191	8.93238e-07
																Model	Normal	.00027384*	0.000130786	0.0442843	7.44121e-06	0.000540245
																	PTX	.00027242*	0.000130786	0.0453309	6.01765e-06	0.000538821
																	RHP	8.33444e-06	0.000130786	0.949585	-0.000258067	0.000274736
																PTX	Normal	1.42356e-06	0.000130786	0.991383	-0.000264978	0.000267825
																	Model	-.00027242*	0.000130786	0.0453309	-0.000538821	-6.01765e-06
																	RHP	-0.000264085	0.000130786	0.0519072	-0.000530487	2.31679e-06
																RHP	Normal	0.000265508	0.000130786	0.0507279	-8.93238e-07	0.00053191
																	Model	-8.33444e-06	0.000130786	0.949585	-0.000274736	0.000258067
																	PTX	0.000264085	0.000130786	0.0519072	-2.31679e-06	0.000530487
															Dunnett T3	Normal	Model	-0.000273843	0.000156974	0.436872	-0.000741791	0.000194105
																	PTX	-1.42356e-06	0.000138716	1	-0.000426708	0.000423861
																	RHP	-0.000265508	0.000139112	0.353691	-0.00069155	0.000160533
																Model	Normal	0.000273843	0.000156974	0.436872	-0.000194105	0.000741791
																	PTX	0.000272419	0.000121892	0.207941	-9.5476e-05	0.000640315
																	RHP	8.33444e-06	0.000122342	1	-0.000360592	0.000377261
																PTX	Normal	1.42356e-06	0.000138716	1	-0.000423861	0.000426708
																	Model	-0.000272419	0.000121892	0.207941	-0.000640315	9.5476e-05
																	RHP	-0.000264085	9.78203e-05	0.0851503	-0.000554561	2.63914e-05
																RHP	Normal	0.000265508	0.000139112	0.353691	-0.000160533	0.00069155
																	Model	-8.33444e-06	0.000122342	1	-0.000377261	0.000360592
																	PTX	0.000264085	9.78203e-05	0.0851503	-2.63914e-05	0.000554561
														M10	LSD	Normal	Model	4.63189e-05	0.000230076	0.841723	-0.000422331	0.000514969
																	PTX	-0.000128262	0.000230076	0.581081	-0.000596912	0.000340388
																	RHP	-.00085*	0.000230076	0.000775036	-0.0013233	-0.000386002
																Model	Normal	-4.63189e-05	0.000230076	0.841723	-0.000514969	0.000422331
																	PTX	-0.000174581	0.000230076	0.453527	-0.000643231	0.000294069
																	RHP	-.00090*	0.000230076	0.000443238	-0.00136962	-0.000432321
																PTX	Normal	0.000128262	0.000230076	0.581081	-0.000340388	0.000596912
																	Model	0.000174581	0.000230076	0.453527	-0.000294069	0.000643231
																	RHP	-.00073*	0.000230076	0.00346313	-0.00119504	-0.00025774
																RHP	Normal	.00085*	0.000230076	0.000775036	0.000386002	0.0013233
																	Model	.00090*	0.000230076	0.000443238	0.000432321	0.00136962
																	PTX	.00073*	0.000230076	0.00346313	0.00025774	0.00119504
															Dunnett T3	Normal	Model	4.63189e-05	0.00023057	0.999977	-0.000638726	0.000731364
																	PTX	-0.000128262	0.000239009	0.994065	-0.00083799	0.000581466
																	RHP	-.00085*	0.000228725	0.0104486	-0.00153443	-0.000174871
																Model	Normal	-4.63189e-05	0.00023057	0.999977	-0.000731364	0.000638726
																	PTX	-0.000174581	0.00023142	0.967354	-0.000862232	0.00051307
																	RHP	-.00090*	0.000220782	0.00505844	-0.00155659	-0.000245348
																PTX	Normal	0.000128262	0.000239009	0.994065	-0.000581466	0.00083799
																	Model	0.000174581	0.00023142	0.967354	-0.00051307	0.000862232
																	RHP	-.00073*	0.000229581	0.0339879	-0.00140882	-4.39632e-05
																RHP	Normal	.00085*	0.000228725	0.0104486	0.000174871	0.00153443
																	Model	.00090*	0.000220782	0.00505844	0.000245348	0.00155659
																	PTX	.00073*	0.000229581	0.0339879	4.39632e-05	0.00140882
														M11	LSD	Normal	Model	-0.000337004	0.000335567	0.322777	-0.00102053	0.000346524
																	PTX	-8.40002e-05	0.000335567	0.803938	-0.000767528	0.000599528
																	RHP	-.00094195*	0.000335567	0.00844382	-0.00162548	-0.000258421
																Model	Normal	0.000337004	0.000335567	0.322777	-0.000346524	0.00102053
																	PTX	0.000253004	0.000335567	0.456386	-0.000430524	0.000936532
																	RHP	-0.000604946	0.000335567	0.0808521	-0.00128847	7.85826e-05
																PTX	Normal	8.40002e-05	0.000335567	0.803938	-0.000599528	0.000767528
																	Model	-0.000253004	0.000335567	0.456386	-0.000936532	0.000430524
																	RHP	-.00085795*	0.000335567	0.0155125	-0.00154148	-0.000174421
																RHP	Normal	.00094195*	0.000335567	0.00844382	0.000258421	0.00162548
																	Model	0.000604946	0.000335567	0.0808521	-7.85826e-05	0.00128847
																	PTX	.00085795*	0.000335567	0.0155125	0.000174421	0.00154148
															Dunnett T3	Normal	Model	-0.000337004	0.000352504	0.907742	-0.0013847	0.000710691
																	PTX	-8.40002e-05	0.00030805	0.999864	-0.00100311	0.000835105
																	RHP	-0.00094195	0.000345854	0.0814069	-0.00196927	8.5367e-05
																Model	Normal	0.000337004	0.000352504	0.907742	-0.000710691	0.0013847
																	PTX	0.000253004	0.000324955	0.961824	-0.000721174	0.00122718
																	RHP	-0.000604946	0.000360993	0.47818	-0.00167706	0.00046717
																PTX	Normal	8.40002e-05	0.00030805	0.999864	-0.000835105	0.00100311
																	Model	-0.000253004	0.000324955	0.961824	-0.00122718	0.000721174
																	RHP	-0.000857949	0.00031773	0.0877798	-0.00180843	9.25273e-05
																RHP	Normal	0.00094195	0.000345854	0.0814069	-8.5367e-05	0.00196927
																	Model	0.000604946	0.000360993	0.47818	-0.00046717	0.00167706
																	PTX	0.000857949	0.00031773	0.0877798	-9.25273e-05	0.00180843
														M12	LSD	Normal	Model	-5.02767e-06	0.000228088	0.982551	-0.000469628	0.000459573
																	PTX	-0.000150299	0.000228088	0.51464	-0.0006149	0.000314301
																	RHP	-0.000385688	0.000228088	0.100564	-0.000850288	7.89125e-05
																Model	Normal	5.02767e-06	0.000228088	0.982551	-0.000459573	0.000469628
																	PTX	-0.000145272	0.000228088	0.528714	-0.000609872	0.000319329
																	RHP	-0.00038066	0.000228088	0.10489	-0.000845261	8.39402e-05
																PTX	Normal	0.000150299	0.000228088	0.51464	-0.000314301	0.0006149
																	Model	0.000145272	0.000228088	0.528714	-0.000319329	0.000609872
																	RHP	-0.000235388	0.000228088	0.309806	-0.000699989	0.000229212
																RHP	Normal	0.000385688	0.000228088	0.100564	-7.89125e-05	0.000850288
																	Model	0.00038066	0.000228088	0.10489	-8.39402e-05	0.000845261
																	PTX	0.000235388	0.000228088	0.309806	-0.000229212	0.000699989
															Dunnett T3	Normal	Model	-5.02767e-06	0.000231767	1	-0.000693734	0.000683678
																	PTX	-0.000150299	0.000216536	0.977874	-0.000797592	0.000496993
																	RHP	-0.000385688	0.000247465	0.553899	-0.00112081	0.000349432
																Model	Normal	5.02767e-06	0.000231767	1	-0.000683678	0.000693734
																	PTX	-0.000145272	0.000206904	0.976722	-0.00076159	0.000471046
																	RHP	-0.00038066	0.000239083	0.532138	-0.00109212	0.000330798
																PTX	Normal	0.000150299	0.000216536	0.977874	-0.000496993	0.000797592
																	Model	0.000145272	0.000206904	0.976722	-0.000471046	0.00076159
																	RHP	-0.000235388	0.000224349	0.86661	-0.000908291	0.000437514
																RHP	Normal	0.000385688	0.000247465	0.553899	-0.000349432	0.00112081
																	Model	0.00038066	0.000239083	0.532138	-0.000330798	0.00109212
																	PTX	0.000235388	0.000224349	0.86661	-0.000437514	0.000908291
														*. The mean difference is significant at the 0.05 level.
